# Supplementary material for: Helminth-infected Mozambican children with malaria have increased anaemia, cytokines and helminth-specific antibodies
Source: PLoS Negl Trop Dis. 2026 Jul 13;20(7):e0014485. doi: 10.1371/journal.pntd.0014485 (PMC13362103; doi:10.1371/journal.pntd.0014485)
Supplement: S6 Fig — Scatter plots show correlations between antibody and cytokine levels stratified by infection group. Helminth mono-infected individuals are shown in green, and coinfected individuals are shown in orange. Spearman correlation coefficients and p-values are shown in each plot. A linear regression line with a 95% confidence interval is included. The scatter plots continue in S6 Fig (cont). (ZIP) [file pntd.0014485.s007.zip]

Archive with 2 entries (2 files):
- S6_Fig (Cont).tif
- S6_Fig.tif
