# Supplementary material for: Helminth-infected Mozambican children with malaria have increased anaemia, cytokines and helminth-specific antibodies
Source: PLoS Negl Trop Dis. 2026 Jul 13;20(7):e0014485. doi: 10.1371/journal.pntd.0014485 (PMC13362103; doi:10.1371/journal.pntd.0014485)
Supplement: S1 Appendix — (CSV) [file pntd.0014485.s018.csv]

order	IgA_As16	IgA_As37	IgA_AyCP2	IgA_NaAPR1	IgA_NaGST1	IgA_NaSAA2	IgA_NIE	IgA_ShSERPIN	IgA_SmSERPIN	IgA_Tm16	IgA_TmWAP	IgE_Anti_IgE	IgG_As16	IgG_As37	IgG_AyCP2	IgG_NaAPR1	IgG_NaGST1	IgG_NaSAA2	IgG_NIE	IgG_ShSERPIN	IgG_SmSERPIN	IgG_Tm16	IgG_TmWAP	IgG1_As16	IgG1_As37	IgG1_AyCP2	IgG1_NaAPR1	IgG1_NaGST1	IgG1_NaSAA2	IgG1_NIE	IgG1_ShSERPIN	IgG1_SmSERPIN	IgG1_Tm16	IgG1_TmWAP	IgG2_As16	IgG2_As37	IgG2_AyCP2	IgG2_NaAPR1	IgG2_NaGST1	IgG2_NaSAA2	IgG2_NIE	IgG2_ShSERPIN	IgG2_SmSERPIN	IgG2_Tm16	IgG2_TmWAP	IgG3_As16	IgG3_As37	IgG3_AyCP2	IgG3_NaAPR1
1	148	394	245	91	142.5	158	2452	208	137	125.5	190	417	168.5	2659	476.5	534	135	282	3997	1370	786.5	199	701	100	3872	220.5	118	94	153.5	6016	2192.5	1439	120	546.5	364	2067	1522	508	494	529	1651	749	803.5	623	1307	237	487	1320	177
2	95	195.5	147	83	108	121.5	128	129	170	127	128.5	192	130	3186	553	135.5	155.5	178	2207	185	256	229.5	269.5	89.5	422	210	81	96	127	600	189	121.5	108	113	396	1532.5	6403.5	433	414	525	1759	503	675	482	1876	300	3658.5	865	153
3	96	161	344.5	87.5	109	145	138	146	84.5	184	288	268.5	113	1414	362.5	117	122	163.5	222	168	133	136	498	88	535	210.5	72	90.5	133	106	187.5	102	110.5	123	653.5	973	1474	462.5	562	768	870	675	597	624	1508	426.5	306	1293	214
4	97.5	144	251	94.5	93	124	147.5	126	99	140	154	4081	265	16199	4582	772	327.5	550	5141	3889	2281	269	4243	99.5	5769	295.5	93.5	143	161	481	635	391	122	204	377	2191	4611	448.5	461	568	1224	834.5	762.5	506	2035	233	1818	1297	178
5	157	1814	6251	112	243	240	688.5	161	112	209	1443	3178.5	245	1603	6552.5	216	695	408	1221.5	339	311	258	10439.5	251.5	4560.5	8395	101	434	198	242	229.5	143	155	26438	1530	1662	8177	728	1374.5	1986.5	1350	1302	1818	1406	6023	568	449	1041.5	329
6	107.5	210	555	88	211	171.5	189	282	177.5	141.5	205.5	4368	116	203.5	835	788	139	226	338	314.5	250	135	1296	105	138	431.5	193	90	142	177	299.5	199	123.5	366.5	397	916	3238	804	368	585.5	936	617	568.5	460	1788	197	269	986	179
7	130	320	264	99	211	142	221	135.5	113	202.5	464	410.5	119	673	341.5	143	486	164.5	346	172.5	144.5	135	409.5	91.5	344	214	74.5	90	129	115	207	87	106	211	520	847	1095	482	1280	640.5	792	521	647	424	1188	211	228	821	148
8	114	263.5	471	84	131	132	124	120	103	157.5	149	1081	234	1354	18654	357	253	303	543	227	218	1007	1089	78.5	133.5	11326.5	74	101	128	107	175	96.5	189.5	112	346	861	3716	446	420.5	556	943	525	555	557.5	2113	142	211	454	137.5
9	92	186	481	75	156	120	123	135	119	254	220	4528	141	952.5	173.5	150	125	144	912	229	136	165	177.5	86	480.5	159.5	76	89	125.5	208.5	192	96.5	162	105	333	906.5	1035.5	406.5	403.5	411	1544	531	507.5	403	1030	139	214	897	136.5
10	115	248.5	236	104.5	157.5	123	435.5	142	105.5	145	220.5	10108.5	272	1973.5	2005	349	533.5	372	24791.5	1227	667	3931	608.5	118	919.5	924	95	320.5	151	47350	440	209	904	144	386	1938.5	10935	517	2526	470	19410	751.5	652	2748.5	2841	212.5	2268.5	2992	572.5
11	86.5	220	335	78	91	136	182	131	87	113	297	1713	124	803	1681	143	166.5	220	328	287	181.5	140	319	96	272.5	1267	75	88	139	128.5	281	114.5	111	123	299	1066	4996	363	379	460.5	1031.5	601	503.5	413	2164.5	143.5	459.5	527	114
12	107.5	422	975.5	103	217	146	186	139.5	134	916.5	262	1948	139	1314	567.5	139	314	590	492	228.5	194.5	212	854.5	109	892	424	79	493	153	208.5	207.5	145	132	240	426	1327	1240.5	520	612	561.5	957	611	715	627	5102	255	2305	1023	168
13	87	131	428	72	84	126	147	117.5	86	118	366	363	242	1476	11628	201	687	283	1251	266	211.5	231.5	10931	124	669.5	8081	89	290	166	649	193	107.5	120.5	18942.5	572	1550	30872	487.5	597	762	1179.5	790	733.5	877	5036	319	294	4388	189.5
14	119	309.5	486.5	152	199	132	199	137	113	226	166	1001.5	165.5	1856.5	4530.5	371	255	311	551	388	262.5	310	564	110	1132	3142	95.5	106	147	259	192	134	131	204	569	1617	2903.5	607	673	963	1194.5	818	994	686	1740	685	1362	1653	330
15	140	222	870.5	327	160	162	351	502	178	143	821	13857.5	149	458	707.5	387	218.5	211	837	1012	254.5	187	2746	99	220.5	195	104	96	141	240	1823	343	119	418.5	573	1298	2577	632	557	740.5	1520.5	1063	633	647.5	2278.5	372	516	851	476
16	168	796.5	966	135.5	158.5	174	301	189	133	236	646	1722	278.5	3679.5	8863.5	516	307	433.5	1720	394	514	344	3143.5	95	169	812	77	94	133	202	191	113	105	188.5	388	1185	2271	457	436.5	605	1011	571	564.5	498	2087	243	442	1266	212
17	218	129	165	115	103	137	224	125	86	112	161	431.5	118.5	378	290	456.5	151	271	340.5	177.5	183	133	404	103	417	150	623	88	168	193	191	151.5	114	161	576.5	1112.5	1490	903	597	811	1014	643	708	618	1660	364	335	1043.5	230.5
18	216	577.5	427	156	1100	171.5	785	243	162	936.5	457	257.5	183	529	3179	194	286	227	48939	308	249.5	218	1506	90	160.5	2143	73.5	96	134.5	78855	197	98	116	304	428.5	2342	2699	432	460	657	18146	691	684	551	1830.5	225	402	885.5	146
19	133	271	194	87	160	132	161	143	108	134	389.5	257.5	133	1471	432	180	163	248	523.5	228	233	136	413	88	1607	325	94	108	175	149	205	106.5	114	178	358	1600	1059	548	465	552	1138	635	740	427	1216	244	340.5	886	161
20	80	93.5	271	67	87	108	425	252	149	108.5	130	2567.5	126	316	147	146.5	133	165	207	200	163	134	5625	86.5	255.5	124.5	78.5	85.5	123.5	140	194	111	107	13408	329.5	675.5	1430	526.5	375	445	828	499.5	501	376	7616.5	135	164	538	114
21	108.5	952	2164.5	97	140	137	171.5	117	104.5	136	367	266.5	252	1458.5	16780	151	179	233.5	283	189.5	142	286	1146	137	1858	15916	81	97	164	130	191	97	171	270	415	1575	3181	423.5	395	535	717	596	592	498	1125	236	254	822	219.5
22	156.5	419	1199	217	189	176.5	395.5	173	123.5	156	3141.5	3584.5	433	1777.5	1048	245	201	260	574	224	177	169	826	232.5	676.5	184	82	89	134	154	182.5	94	112	109	714	1623	1881	491	510.5	698.5	1140	659	719	620	1728	483	456	678	262
23	105.5	222	591	94	141	180	148	141	237	126	314	657	119	1108	298	125	124.5	161	386	172	156	147	981	88	998	173	78.5	91	126.5	142.5	193	113	114	120	389	1637.5	1064	408	453	530	907	529	543	425	4515.5	206	1876	873	137
24	78	105.5	131	71	81	99	101.5	123	84.5	123	169.5	434.5	299.5	1975.5	429	1153	177	246	1477	214	444.5	212	1296	115.5	249.5	158	74	93	145.5	396	185	170	113.5	222	698.5	1368	3230.5	2217	686.5	1089	1521	757	669	676	3874	362.5	9193.5	703	335
25	156	254	524.5	117	184.5	173	456.5	150	113	242	293	1567	389	638	3240	177	193	193	419.5	274	248	208	5773.5	339	281	527	112	114	150	134.5	238	121.5	141	116	528	1080	12438.5	643	550	840	1171.5	770.5	791.5	594	14748.5	253	277.5	3360.5	165.5
26	179	172	2289.5	105.5	176	162	257.5	129	100	227	1021	255.5	530.5	1517	18286	526.5	299.5	303	5200.5	293.5	327	367	26070	112	139	1798	80.5	89	137	2610.5	188	127	114	868	719	1257	14203	771	549.5	786	4146	794	647.5	804.5	31124	539	599	1147	294
27	227	502	4193	395	303	166	413	165	162	1235	807	9288.5	635	4261	31666	1537	1706	13279	2423	2310	639	6464.5	5595	128	848	19448.5	113	481.5	198	430	395.5	145.5	532	438	424	1520	20719	458.5	562	711	809	928	563.5	1170	4796.5	248.5	362.5	11083	167
28	114	174	647	93	184	207	375	259.5	101	129	247	9150.5	302	678	4439	225	4074	444	1131	276.5	267	829	697	111	183.5	493	84	1796.5	134.5	116	197	104	271	114	721	2375	4926	546	890	728.5	1257	756	730	748	1931	382	535	794	242
29	339	509	1825	210	166	153.5	720	338.5	126	189	2378	839	174	5224	3952	1498	255.5	249	1390	1214	245	237	7853	92	496.5	639	131	100	128	207	231	135	118	5717.5	294	3768	6487	1129.5	371	482	693	460	452	391	17572	133	8317	1590	203
30	276	169	163.5	87	110	128	126	154	104	132.5	190	28056.5	4239	2903	1928	1788.5	2013	377	2412.5	378	393.5	8131.5	2922.5	1256	560	217	142	467	164	369.5	218	123	3073.5	566	1127	4107	4573	608	677	684	1101	718	939	2556	3331	387	419.5	721.5	208
31	136.5	609	322	92	215	142	291	152	96.5	195.5	283	316.5	179	1523	2983.5	369	6902	228.5	1132	2172.5	320	340	903.5	105	457.5	650	84.5	7402	133.5	298	1340.5	113	141	198	632	1525	2621	634.5	995	835.5	1141	2987	811	672	3015	372	751	588	290
32	94	203	153	78.5	114	132	128	138	92.5	111	164	196.5	133	633	311	116	183.5	207	258	184.5	130	135	221	93	226	225	77	82	143	122	211	101.5	114	106	398	721	1077	455	426	646.5	795	567	560.5	482	1278	232	304	1004	188
33	169.5	659.5	733	107	190	203	3086	143	118	206	164	2691	171	432	873	118	156	172	1983	280	230	152	315	88	268	247.5	73	92	128	2084	217	119	110	94	372	1073	1894	467.5	497.5	688	1368	639	794	439.5	1088	225.5	351	1020	169
34	127.5	389.5	1854	112	183	176	329	168	131	167	889	3055.5	147	535	1188	221.5	145	219	301	204	182.5	170.5	701	85	464	323	77	84	130.5	115.5	198	106.5	125	218	369	2843	5704.5	409	356	491	722	456	535	401	1460	200.5	255	1112	142
35	117	209	2203.5	110.5	445	149.5	305	152	157	177.5	501	12702.5	361.5	574	6911	275	307.5	321	40636.5	264	252	260.5	1527	135.5	139	2480	86	108.5	134	42317.5	210	153	123	690	531	1382	10023.5	832	708	726	52475	848	738	620.5	4024.5	467	388	1401	179
36	143	365	918	121	162	158	312.5	147	132	189	385	17419	369	959	3364.5	196	233.5	241	405	215	192	218	1945	98	182	823	101	104	133	128	178	104	113.5	827	433.5	916	5977	474	435	608	1091	569	637.5	508	2434	239	304	907	588
37	114.5	1183	397	119	141	147.5	152.5	155	136	154	312	232.5	138	476	561.5	134	161	223	273	304	265	186	413	87	122	136	71	81.5	128	113	199	167.5	112.5	102	367	929	9772.5	476	594.5	623	953	754	707	572.5	1769	133	148	575	151.5
38	98	372.5	1264	166.5	121	150	212	163.5	112	199.5	767	264.5	449	1181	20405	1745	367	1052	3804	292	293	662	11689.5	111.5	203.5	3103.5	146	94	217	488	200	111	132	5494	625.5	1188	16452	1432	530	920.5	1848	730	760	762.5	7773	400	461	980	245
39	244	190.5	148	77	104.5	127	140	107	84	116	111.5	344	132	1093	388	146.5	472	313	428	193	152	134	283	92	217.5	243	73	311	138	127	186.5	108	106.5	116	372	1553.5	4089.5	474.5	583	769	2126	699	668	739	2083	320	411.5	919	195
40	117	338.5	283	244.5	160	157.5	740	193	166	202	239	17407.5	177	235	906	849	181	230	64852.5	245	201	267.5	299	100	118	788.5	173	96	133.5	77127	279.5	126.5	126	124	422	758	1820.5	815	502	610	69714	597	654	551	2089	207	211	1301	224
41	116	232	691	144	121	162.5	463	140.5	98	158	274	1126	216	426	1660	176	154	168.5	225.5	178	163	244	307	102	172	303	89	99	123	108	186	120.5	111	105	410.5	879	1284	455.5	502	526	1269	509.5	640	411.5	994	213	283	1648	173.5
42	95	438	530	103	112.5	129	232	144	95.5	171	275	1270.5	206	1189	2019	334.5	458	310	66453	344.5	246.5	442	1095	116	378	1769	78	84	142	74755	201	131	171.5	210.5	442	1378	1623	551	494.5	543	49983	605	615	430	3377.5	171	637	1160	265
43	240	294.5	356	171	140.5	175	371	174.5	123	869	190	763.5	1138	5381	5572	1058.5	870	1081.5	4199	859	920.5	728.5	11331.5	100.5	342	133.5	76	97	147	244	216	127	118	199	635	1354.5	2639	562	604	762	1168	821	779.5	610	5252	416	581.5	984	247
44	150	821	1572	118.5	241	225	378	218	131	159	456	3832	254	1029	5028	435	383	361	1276.5	368	345	289.5	2293.5	113	253	492.5	156	115	145.5	221	211.5	116	124	140.5	1087	1557	4986	687.5	798	1156	1370.5	1149	1194	887	2780	594.5	490.5	710.5	299
45	180	1966.5	835	348	377	295	696	226	183	342	755	18566.5	123	1009	307	979	170	292	461	185	415	178	1840.5	92.5	1073	227	1216.5	131	136	234	201	129.5	116	3171	317.5	1212	1774	680.5	432	696	962	542.5	711	467.5	1894	175.5	250	823	326
46	103	172	167	143	189	136	159	162	84	136	133	245.5	272	2259	4795	410	402	342	1666	480	281	243	1386	88	166.5	396	78	90	129	131	197	106	104	111.5	670.5	1172	2311	494	476	733	1154	841	743.5	681	1943	315	299.5	685	186.5
47	104	403	849.5	539	140.5	136	169.5	132	103	167.5	181.5	321.5	186	4712.5	1662	229.5	231	212.5	803	372	244	207	623	92.5	656.5	326	73	85	133	133	219	108	113	114	564	1133	1850	471.5	569.5	721	1157	748.5	733	609	1859	451	2349	1478.5	234
48	93	209.5	339.5	74.5	132	142	162	128	97.5	116	237	288.5	263.5	1933.5	12962	214.5	256	2838	1130	255	227.5	321	3130.5	94	365	685.5	73	90	1044	347	193	115	122	426	405.5	1131	42380	418.5	457	805	1166	516.5	494	674	5969.5	180.5	426.5	889	146.5
49	130	404.5	308.5	97	170	137	317	179	106	195	294	2237	182	6378.5	916.5	261	239	240	629	268.5	208	239	783	97.5	5794	250	95	98	131	152	188.5	111.5	114.5	215	1124.5	2280.5	2894	624	744	1202	1437	1266	1138	1066	2149	852.5	2708	1769.5	477.5
50	125	3600	172	123	146	1196	933	163.5	110	193	442	4172.5	157.5	2451	395	1019	163	206.5	574	220	170.5	153	17272.5	98.5	1025.5	164	67.5	101	127.5	123	195	90.5	108	3258	457	1265.5	3088	2196	433	610	1091.5	538	596	416	117928	189	292	695.5	176
51	110	294	310.5	186	318	151	149	144.5	145	126	926.5	698.5	150	892	2964	286	308	209	276	208	143	152	371	93	586.5	7156	244.5	170	197	117.5	192	111	109	138	319.5	1916	1827	622	643.5	503	791	648.5	547	515	1650	139.5	447.5	1220.5	195.5
52	94	232	259	83	205.5	130	127	120.5	92.5	121	143	854.5	159	1583	931	172	386	247	547	234.5	184	215.5	306	94	240	370.5	71	205	143.5	186	192.5	101	135	109	316.5	837	2155	360	371.5	472	1082.5	780	426.5	429	1128	195	196	724.5	131
53	90	343	296	75	108	144.5	431	153.5	99	119	213	259	201.5	642	411.5	142	267	258	1060	243	224	184	526.5	113	465	215	85	142.5	163	610	180	155	125	211	398	989	1561.5	518	475	579	1581.5	524	653.5	471	1319	136	194.5	1056	110
54	107	446	458	119	2111	181	226	164	111	127.5	390.5	230.5	127	373	824	778.5	363.5	703	379.5	231	177	143.5	1193	116	257	615	81	394	220	162	208	122	129	759	1183.5	1308.5	2711.5	1308	820	1123.5	1511	967	949.5	941.5	2156	575	392	1338.5	223.5
55	751	287	257	150	198	188	233	324	131.5	199	276	181	124	705	392	217	372	442.5	514.5	600	155	171	582	98	118	155	91.5	106	412	174.5	322	105	127	326	680.5	1430.5	1076	688	596.5	927	1237	823	1103	802	1118.5	207	265.5	881	149
56	100.5	531.5	2391.5	101.5	133	159.5	200	148	98.5	192	1867.5	3943.5	218	5219	1810	304.5	286.5	343	888	2101	620	191	6186.5	108	7812	760	108	144	164	493	1427	543	137.5	7555	262	3919	3867.5	568.5	618	506	943	1314	643	428	42127	119	393	1229	155
57	98.5	340	239.5	96	120.5	149	173	129.5	125	147	196	1278	126.5	382	232	124.5	181	190	416	199.5	153	139	235	110	418.5	151	75.5	101	137	144	212	122	108.5	160	503.5	817	871	471	484	577	1631	587	567	496	1306	317	446	878	225
58	108	257	176	96	119.5	122	158.5	148	194	126	145.5	376	210	1119.5	755	282	208.5	247	911	292	3580	181	335.5	95	115	125	81	92	126.5	131	185	1553	111	103	690	938.5	2507	401.5	378	547	938.5	540	850	437	1717	179	237	553	192
59	75	178	148.5	87	121.5	125	128	136.5	82	166	115	512.5	224	180	642	152	142	161	221	181.5	157	160	303	133	118.5	418	77	102	124	105	194.5	97	142	93	332	614	1342	381	381	434.5	667	524.5	497.5	339	1059.5	150	139	733.5	106
60	83	167.5	131	87	98	118	113	122	84.5	111	160	214	146	2148.5	3953	232	236	1142	1905	274	205	251	1306	79	115	127	69	90	285	98	180.5	95	90.5	123	312	2274	4889	381	393	509.5	1059	514.5	467	400	2421	150	198	529	135
61	95	196	353	92	95.5	120	181.5	138	101	115	147	6846.5	590	7671	24158.5	545	2101	888	130856.5	2056	1319.5	856	10083.5	216	2340	8806	103	514	230	128576	632.5	421.5	202.5	346.5	381	1416	7690	467	469.5	608.5	19318	545.5	615	442	5837	279.5	463	895	201
62	103	207	140.5	88.5	120.5	124	99	213	95	145	123	527	136	380.5	1095.5	155	146.5	182	846	237.5	177	140.5	243	92	184	486	75	77.5	140	193	211.5	108	113	96	639	964	1585	418	513	819.5	1168	822	809	600.5	1957	417	338	661	225
63	262.5	333	698	272	274	179	626.5	150	125.5	132	873	10130	846.5	1210	2996	1961	298.5	588	1978	371.5	293	217	1071	414	225.5	323.5	271	97	266	490.5	194	122	98	179	524.5	1268	2981	941	450	598	1032	1318.5	528	456.5	1928	193	265.5	1113	131
64	156	689	215	120	149.5	153	177	159	101.5	128	198.5	1294.5	263	16558.5	3219	366	291.5	630	483	210	181	166	834.5	89	232	130	74	105	138	106	190	103	102	107	469	2978	12164	576.5	500	741	983	616	757	593	2489	264	34069	592	155
65	205	6355	1231	113	199	245.5	329	155.5	132	142	576	2177.5	123	155	1077	121	162	762	189	189	141.5	130	632	92	110	331	80.5	104	134	116	174.5	96	108	394	512	826	9824	458	571	1074	2205	1046	573	684.5	3188	311	274	994	202
66	188	429	402.5	369	150	194	445	152	114	170	164	411	131	1404	565	134	135	151	249	189	138	131	260	95	2511.5	529	97	88	128	168	188	102.5	119.5	127	392.5	1140	1136.5	488	414	707	3877.5	522	566	434	1192	193.5	323	1728	139
67	94	189.5	344	84	94	120	185	132	95	123	451	17315.5	584.5	4555	9376	1497.5	511	2285.5	123441	5429	556	1014	3317	176	978	373	116.5	132	315	120907.5	2448	138	217	312	747	1990.5	17721.5	753	588	1279	14285.5	964	829.5	855.5	2936	442.5	441	891	350
68	126	384	903	94	167	298	230.5	132	126.5	300	669	159	247	4279	4400	168	401.5	720	6803	376.5	620	2567	3615	116	6223	4309.5	95	138	225.5	596	276	362	2534	2199	350	1577	4783.5	423.5	495.5	537	1319.5	626	597	662	2209	137	363.5	767.5	144
69	92	188.5	216	85	171	171.5	355	174.5	112	155	140	197.5	115	1319	240.5	155.5	189	200	757	1112.5	587	162	329	108	830	155.5	91	123	149	326	642.5	280.5	134.5	204	358	1013	1029	421	532	480	873	848.5	738	543.5	1061.5	162	492	840	150
70	94	286.5	874	137	144	137.5	152	132	104.5	183.5	404	400	117	594.5	1341	133.5	146.5	183	313	183	136	197.5	512	85	1757	195	62.5	91	142	175	184	94	146	98	340	856	11547	397	392.5	446	807	486	439	467	1356	115	134	794	97
71	111.5	264.5	199	95	143	144	147.5	162	98	125	205.5	451.5	470	1483	340	266	222.5	181	444	318	318	165	849	113	404	146	82	108	127	134.5	237	134.5	112	112	455	2200	2141	394.5	476	750	1106	637	734	592	3192	344	590	1027	317
72	230	535	467	94	141	138.5	746	146.5	110	141	231.5	4082	1935	2845	1654.5	534	258	4616	1091	296	282.5	233	891	119	914.5	623.5	81.5	95.5	145	221	181.5	125	120	206	550	1314	1917	702.5	436	736	1176	557	602.5	468.5	1511	1086	715	704	202
73	103	158.5	186.5	130	113	132.5	146.5	123.5	94.5	107	200	1469	200	2525	720.5	1900.5	269	231	1052	247	351	182	2151	90.5	254.5	132.5	79	80	119	117	170	93	96.5	88.5	248.5	780	1596	617	329	426	728	581	418.5	346	2626	168	204.5	675.5	167
74	121	269	1194	167	147	138	180	163	111	131.5	234	837	136.5	581	2044	183	156.5	194	403	194	160	178.5	294.5	82	323	419	83	90.5	139	221	178.5	104	118	118	319	1074.5	6480.5	534	408.5	547.5	833	586	493	485	2316	190	327	1296	153.5
75	115.5	269	163	95	180.5	144.5	289.5	132	121	162	167	2055	334	6787	644	336	356	429	5623.5	3442	2196.5	277	1814.5	168	3663	326.5	93	125	169	2929.5	1088	766.5	159	590	357	2503.5	3456	521.5	465	535	2370	2069	1399	523	3670	278	7207	1051	274
76	102	182	1333	101	120	154.5	187.5	140	97	154	577	289.5	147	348	5673	188	171	218	363	198.5	144	219.5	1265	101	166	1525.5	82	104	138	136	197	104.5	135	207	794	1751.5	32215.5	1127	620	1013.5	1407.5	718	991	1229	4950	404	521	1056	245
77	100	1994.5	276	140	94	122	112.5	147	115	3883	247	2326	176	35604.5	741	1120	168.5	195.5	277.5	183	433	188	517.5	124	64968	184	193	101	138.5	124	193.5	191	116	127	385.5	3658	1006	521	528	476	704.5	562.5	511	471	1121	310	4979	985	230
78	94	251	893	75	108.5	125	140	120	93	114	276	191.5	321.5	6737	35697	232.5	349.5	426	789	1203	733.5	332.5	11115	100	4712.5	2557	103	93.5	128	117	397.5	206.5	116	450	529	1896.5	80280	392	600	903	924	623	541	697	21419.5	233	304	578.5	166
79	99	329	1979.5	130	169	156	244	640	146	396.5	379	6146.5	562	26979.5	9632	2068.5	749	977.5	35121	652	1428	334	1659	121	36088	4727	178.5	225.5	230	32196	187	296.5	126	263	450	1739	3571	607	662.5	792	5303.5	888.5	897	752	2380	184	252	1170	235.5
80	142	730	642	105	172.5	151	279	150	121.5	221	269.5	361	140	747.5	2497	243.5	185	185.5	246.5	202	176	180.5	856	105	772	934	80	93.5	133	121	204	106	136	527	535	1163	18789	534	563	708	975.5	715	711	673.5	5968	253	289	680	152
81	102	386	263	76	136.5	141	184	145.5	111	152	168	446	307.5	3513	3878	264.5	563	380	3031	649	423.5	397	944	115	577	917.5	95.5	161	169	516	221	157.5	157.5	134	359	3951	11752.5	427	461	460	1357.5	535	456	428.5	3462	155	326	1011	174
82	193	498	182.5	71	861.5	171	1030	320	204	121	154	1480.5	400	715	2137	257	282.5	2357.5	7038	364	403	309.5	953	100.5	100	165	71	83	188	688	184.5	99.5	111	97.5	292	766	1794.5	440	428	615.5	970	528.5	526.5	422	1542	162	213	538	149
83	90	235	134	111.5	155	117	159	125	89.5	130	131.5	294	554.5	2752.5	824.5	707	250.5	296	846	402	372.5	248	1288.5	103.5	574	192.5	94	96	136	167	193.5	109	113	111	1483	1179	3105	754	463	740.5	1053	666.5	805.5	626	2283	520.5	786	1098.5	272.5
84	99	312.5	359	97	124	129	511.5	153	125	144	811	2548	162	5426	706	202	146.5	200	320	279	204.5	163	339	85	15288.5	852	74.5	92.5	125	135	446	124	110	137	276	3366.5	1824.5	417	454	431	764	561	586	402.5	1189	137	190	938	109.5
85	90	448	309	80	88	162	171	135	120	121	211	980.5	230	2364	14435	553	282	319.5	2380	612	383	370	7784	88	116	509	71	88	126	131	183	100	103	195	435	1070	11886.5	484	438	562	1513	559.5	497	534	9260.5	232	329	648.5	185
86	80	173	164	153	74	111.5	167.5	115	76	117	126	253	248	5394	2758	925	207.5	220	725.5	228	195	202	663.5	94	2963	322	94.5	92	126.5	158	211	114	111	110.5	298	1019.5	1992	431	340	438	697	498.5	475	380	1609.5	200	307.5	688	356
87	116	203	3469	81.5	129.5	168	195	135	107	134	3127	564	449	2816	64576	533	1011	5535	1161	333	578	754.5	83323	170	305.5	25379	109	349	2771.5	337	198	296.5	222.5	8953	494	1397	87079	532	1082.5	2073	1177	595.5	616	779	81991.5	295.5	3122.5	874.5	475.5
88	150	1822	1430.5	114	199	2487	970.5	202	1731	206	706	15231	369	4869.5	2752	383	482	833	104867	686.5	2233	368	2707	133	4608	607	107	131.5	339	120585	321	2560	129.5	249	400.5	1173.5	4182	512.5	610	693.5	71172.5	734.5	729	468	3654	155.5	250.5	1200	220.5
89	92	296.5	167.5	78	104	113	168	113	102	106	278	759.5	148.5	2252	339	209	190	229	961.5	346	405.5	149	665	91	4283	229.5	200	103	146	681	199.5	243	121	624	300	1290	1629.5	406	416	480.5	1019	478	516	374	1945.5	159	257	643.5	176
90	108	237	1002	102.5	126	136	598	125	107	140	526.5	57421	268	3073	9643	303	346	309	4194	837	644.5	315	17963	116	1096	844	87.5	130	162	3471	639	437.5	134.5	1561	389	4292	20857	599	464	636	1779.5	606	678	495	41461	241	678	7299	185
91	133	310.5	780	686	164.5	209	197	161.5	114.5	159	340	204	122	853	2179.5	204	144	159	197	178	129	138	420	117	1414.5	1517.5	87	88	130	124.5	193	106	121	163	695	1340.5	2446	535	727	878	1003.5	870	611.5	622	1559	322.5	338	917	342.5
92	204	722	304.5	109	216	171	197	293.5	1535.5	185	355	555	398	3798	3126	285	982	695.5	963	496	1434	1365	2690	87	203	140.5	79	110	135	149	200.5	374	187	116	434	1287.5	3051.5	529	487	574	1103	635.5	716.5	649	2910.5	234.5	200	486	139
93	155	232	2173	95	125.5	172	519	158.5	111	145	280	616.5	455	2257.5	6109	327.5	363	1229	1693.5	382.5	294.5	251	2419	141	844	920	100	107.5	373	1044	229	117.5	118.5	457	448	1579	4427	498	566	585	910	552	532	523	1998.5	271.5	317.5	651	168
94	150.5	444.5	2062	208	205	216	317	164	166	226.5	8983.5	3986	621.5	1007	5852.5	774.5	2673	991.5	9180	895.5	943	677	2688.5	1344	956.5	1798.5	591	2634.5	1488	4965	1559	1404	1297.5	1094	1039	1406	2431	655.5	805.5	1067	2371.5	1195	804	782	2831	997	921	3636	454
95	1471	3779	907	220	322	354	1610	376	256	353	592	3470	1459	41488.5	7851	776	742.5	1364	9245	13845.5	2397.5	738	25333	196	22109	335	104	168	193	1212	2084.5	427	140	7304	379	7487	6490	446.5	436	515	1360.5	1767	717	566	6139	137	6768	2377	119
96	95	265	201.5	88	101	126	145	126	79.5	115	147.5	3163	182	3200.5	794.5	223	292	350	2039	976	326	224	1455	90	1938	171	78.5	116	157	177	608	139.5	111	170.5	477	1073	2417	425	392.5	590.5	927	737	464.5	458.5	1703.5	247	482	884	164
97	156	1587	567	497.5	321.5	186	641	192	153	277	496.5	2215	466	2047	1551	904	2119	578	40510	577	623	834	2635	181.5	1913	653	121	1284	280.5	80375	252.5	220	464	1007	394	1406.5	1776	536.5	439.5	517	12310.5	574	553	407.5	1903	255	515	898	187.5
98	148	144	234	102	228.5	149	221	176.5	124	154	133	1924	245	421.5	2545.5	1061	353	308.5	980	256	210	191	350	131	197.5	4211.5	117	230	166	367.5	215.5	137	134	135	647.5	1044.5	1976	752	627	838.5	1099	761	804	645.5	2166	446	283.5	701	705
99	199	389.5	329.5	120.5	208	185	3391	197	127.5	259	248	1360.5	385.5	2934	4468.5	237	228	303.5	3274	480.5	700	495	830	162	894	221	103	125	166.5	1224	235	198.5	141.5	239	908.5	1556	7620	513	842	935	2477	926	973	972	3781	654	5374.5	1223	331
100	103	276	508.5	103	141	138	127.5	119.5	89	121.5	184	314.5	113	2386	981	151	294	185.5	247.5	241	134	127	278.5	87.5	1740	616	77	207	141	117.5	280.5	89	116	165.5	372	1687	11761	512	495	536	831	543	605	429.5	1675	191	1293.5	1269	150
101	217	279.5	132	101.5	138	198.5	4394	138	107.5	130	136	2224.5	304	482	174.5	181	171	286.5	4311	266	226	156	306	168	629	147.5	89	110	224	8878	250.5	172	129.5	133.5	713.5	2632	1387	615	720	709	1993.5	997	848.5	668	1857	532.5	357	1184	181
102	148	370.5	405	104	199	163	222	151	133	170.5	408	3092	332	2563	503	627	933	343	906	361	422.5	326.5	826	150	408	138	87	244	166	156	231	151	156	138	372	717.5	1410	426	421.5	498.5	981	570	506	426.5	1361	188.5	215	732	140
103	100.5	161	125.5	93.5	146	131	147	144	96	128.5	124	253.5	144.5	525	202.5	143	171.5	170	196	187.5	196	149	269	93	210.5	144	80.5	89.5	136.5	114	211	135	114	131.5	573	996	1161.5	414.5	474.5	578	1025	728	870	551	1404	250	344.5	1083	248
104	112	301	292	132.5	131	140	212	142.5	95	125	365	10441.5	177	1972	1421	160	171	230	539	222	175	157	854.5	105.5	502	333	83.5	132.5	154.5	241	196.5	133	124.5	276	502.5	33743	9787.5	465	484	714	909	605	605	565	2078	195.5	436.5	4972.5	206
105	115	163	206.5	80	139	140	180.5	146	103	151	205	681	123	307	1266	713	148	704	290	356.5	150.5	1096	1074.5	87	113	843	343	99	180.5	118	243	97	1264	676	404	777	1376	784	423	624	805	638	625	636.5	1384	183	237	1941	1625
106	95.5	226.5	9707	85.5	139	547	400	140.5	96	1642	311	5284	196	363.5	2919	215	428	495	1050.5	216	209	261	3940	104.5	124	1647	74	93	160	271	197	101.5	104	3829	378	753.5	2972.5	565.5	460	541.5	1170	564	476.5	510.5	3193	176	214	620.5	161
107	118	396.5	471.5	271.5	140	135	203	142.5	126	132.5	370.5	230.5	176	1381.5	1044	405	209	227	307	189	165.5	171	507	120	351	459.5	90	173	155	186.5	202	115	130	264	563	1440	8453.5	1109	499	576.5	954	648	596	500	2241	230	1555	1491	487
108	95	185	254	78	103	120	116	107.5	97	110	156	681	237	3494	5822	361.5	399	571	1430	363.5	436	266	5325.5	95	338	285	73	90	140	126.5	194	107	112	143	324	1065.5	3694	423	433.5	596	1394	657	760	442.5	2276	230.5	403	718	173
109	159	325	484	116	243.5	178	597	185	149	150	244	803.5	171	4135.5	11343	224	224	237	3335.5	324	260.5	330	2388.5	86.5	227	751	70	85.5	128	647	202	111	101	994.5	329.5	1388	69645	379	389	545	1875	769	722	2256	2125	208	7417.5	1072	171
110	195	880	1768	166.5	287.5	307	598.5	195	150	202.5	738	1316	115.5	472	1986.5	119	136	147	353	1281	157	138.5	492	87.5	398.5	275.5	77	91	126	138	207	104	97	102	363	1327.5	9752	416	404	467.5	963.5	903.5	717	427	1467	145.5	540	815.5	125.5
111	158	831.5	838	134.5	369	177	698	199	228.5	262.5	1254	148.5	181.5	1443	456.5	122	136	171	374	186	179	143	363	86	5956	132	69	85.5	118	101	179.5	101	104.5	91	348.5	1203	5995	426.5	399	408.5	870	475.5	597	381.5	1283	129.5	163	784	106
112	290.5	597	434.5	589	122	182	427	175	140	130	201	318.5	376.5	27751	2243.5	803.5	629	1144.5	4321	3126.5	1712.5	567	3996	112	15177	398.5	124	169	226	1370.5	800	624	180	262	302	17193.5	1996	487.5	401	499	921	612	496	409.5	3191	163	15654	1306	197
113	118	314	501.5	99	243	139	157	137	98	135	1188.5	527.5	275	3708.5	2215	401	291	275	1009	1104.5	359	220.5	1999	86	226	149	80	91	133	131	242	97	102.5	113	564	1470	2106	498.5	451	748	1116	726	680	506	2600.5	346.5	468	671	175
114	116.5	1100	433	109	301	143.5	218	148	112	138	1396	2905	205	367	1881.5	121.5	361	205	567	188	157.5	139	8715	88	117	410.5	78.5	391	135	212	194	101	109.5	3138	453	1444	4040	406.5	570	703.5	973	544	622	473	17687	218.5	345	799.5	172
115	91	245.5	133	107	102	117	200.5	162.5	93	109	117.5	1468.5	309	1581	1840	1256	329	267	5518	501	389	354.5	889.5	107	174.5	610.5	424	106	135	781	207	154	124	119	590	1251	1633.5	929.5	646	730	1701	838	1037	687	1813.5	607.5	451	4642	1681.5
116	138	1390	263	88	176	128	153.5	168	310.5	145	178	1257	297	441.5	543.5	131	476.5	278	446	495	266.5	203	932	91	102	180.5	82	95	149	127.5	369	439.5	111	129	331	1023.5	3265	568	575.5	441.5	973	729	859	422	11383	144	159	1115	137
117	177	220	777	105	240	240	598	173	144	172	272	249.5	1930.5	269	1466.5	130.5	137.5	256	297	892	294	183	474	2356	102	415	77	96	164	122	392.5	107.5	116	108	879.5	1076	4432	552.5	500	715.5	1021	866.5	765	600	3073.5	360.5	379	971	258
118	107	235	342	93	201.5	135.5	351	162	196	156	203	332.5	141	1493	218	217	221	171	290.5	405	274	143	367.5	88	844	129	78.5	98.5	126	160	292	194	112	106.5	328	1517	1421	560	424.5	403	1022	571	649	292	1739.5	163	819.5	693.5	134
119	130.5	285	289	107	180	139	3781	144	110	147	1394	836.5	367	2673	3013.5	874	5090	267	1684	267.5	237	252	2687	89	571	870	93	108	142	296	195	105.5	110	535	450.5	1570	4355.5	887	923	569	1160	616	655	532	2885	263	453	809	216
120	112.5	189.5	349	93.5	881	139	167	129	108.5	213	248	485	102.5	178.5	215.5	115	127	159	258.5	202	143	129.5	170.5	86.5	107.5	140	72	95	134	140	194.5	112	102.5	100	326	888.5	1093.5	410	495	512.5	983	809	522	513	1213	210	231	936	162
121	131	979	518	369	347	191	315	179	150	391	427	187	120	795	491.5	142	5968	167.5	207	194	140	141	1178	84.5	392	201	71.5	13928	124	113	167.5	94	109.5	290	329	917	1353	483.5	1336	420	781	475	523	452	1313	154	199.5	874	124
122	85	450	166	72	93	118	110	150	97.5	142	160	3545.5	139	959.5	389	142	197	190	444	263	171.5	177	679	125	283	151	100	117	159	172	199	116	122	126.5	668	1368.5	2614	521	631	1058	1393.5	574	922	766	2138	326	502	1269.5	216.5
123	105	1022.5	218	75.5	153	143.5	188	142.5	111	148	157.5	1541.5	151	1959.5	495.5	163	230	201	368.5	211	182.5	158.5	482	106	4693	165.5	89	132	150	183	215	127	139	135	1156	1989	2163	697	733	885	1313	955	1167	943	2409	869	996.5	2427	271
124	399.5	8651	331	271	368	233.5	677	492.5	1667	219	259	9206	440	10893.5	3196	749	715	489	5626.5	2141.5	3823	454	7921	106	1758	539.5	91	115	153	1223.5	350	229.5	123.5	1655.5	421	1152	1729	523	521.5	556.5	1473	631	584	526	3310	214	1343	1548	222
125	93.5	153	204.5	78	96	145	127.5	138	279.5	109	138	865	114	359	481.5	166.5	145	156	279	185	717	137	371	99	201.5	134	75.5	96	136	128.5	253	2131	120	129	595.5	1071.5	12872	613	519	659	1291.5	812	707	575	5248.5	515	536.5	853.5	208
126	111	840	403	105	150	151.5	134	139	99.5	181	1075	3836	186	543	14087	451	227.5	280	451.5	232.5	242	284	5362.5	95	133	1211	613	96	128	146	176	118.5	106	1188.5	702	1396.5	87539	666	642	947	1146	680	642	1082	30102.5	384.5	531	746	282
127	170	574	5388.5	141	219	189	480	225	130	438	1303	1945	219.5	786.5	12455	194	221	199	473	238	204.5	454	3874	108	257	281.5	78	116.5	137	163	203	98	175	1371	510	1070.5	1332.5	505.5	496.5	692.5	1149.5	697.5	634	627	2599	457	328	18668	247.5
128	119	10365.5	460	106	168	178	181	136	108	167	987	4458.5	305	17710	6397	1440	465	2109	5219	937	752	349	11798	99	8342	907	90	111.5	169	1339	311	200	123	5025	348	5315	2272	463	398	587	1325	617.5	488.5	447	6120	155	9411	781	289.5
129	155	454	9227	142	290.5	216	599	199.5	131	338	1283	785.5	192	6930	9979	369	363	360.5	1719.5	619	416	293	7570	112	6754.5	6205	88	123	163.5	428	261	164	136	3557.5	521.5	5096.5	25680	650.5	515	694.5	1526	725	631	948	11626.5	271	670.5	852.5	193
130	88	255	1115	442	117	125	178.5	147.5	108	143.5	232.5	990.5	110	460	687	199.5	153	156.5	398.5	251.5	168	129	367	114	376	913	169	127	152	394.5	387	195	118.5	686.5	766	1360	4115.5	670.5	695	786	1368	753	809	800	2264	599	551	827	235
131	85	107	112.5	88	72	108	105	109	79.5	107	86	517	153	1751	768	2287	184	212	1480	7409.5	4496	190	306.5	103	1011	141	80	95	149.5	229.5	5004	3386	101.5	119	423	1074	1616	1433.5	440	613	1021	892	949	486.5	2043	218	330.5	3082	150
132	132	660	361	112	251	148.5	204	195	160.5	153.5	152	2403.5	249	4653.5	11717	661	486	285	918	783.5	1117	2252	3516	123.5	2344	4724	119	169	150	326	235.5	608	1121	1834	570	1479	4954	596	697	1035	1119	734.5	774	758.5	2189	721	424.5	13992	314
133	138	337	422	133.5	150	212	213	152.5	121	173	310	2377	237	601	410	252.5	172	196	12690.5	5692	2822	163	496	107	533	156.5	102.5	109	150.5	37240	7406	3704	121	117	825	2133	3407	630.5	620.5	797.5	2691.5	1371	983	830	2518	757	597	933.5	454
134	119	350	350	156.5	175	158	311	152	108.5	131	1877	607	245	858	960	477	426	205	952.5	224	370	346	560	91.5	263	203	87.5	99.5	127	214	181	252	121	99	329.5	935	2507	560	421.5	449	869	502	455	448.5	1821	311	472	638	156
135	122	197	260	118	123	148.5	175	148	150.5	168	273	717.5	194	870	473	231	175	549	425	230	197.5	159	659.5	92.5	295.5	146	103	117	235	155	214.5	127	110	208	1664	1135	1759	497	405.5	617	996	478	551	412	1407	137	384	869	121
136	281	2314	7502	165	364	495	433	1479	165	330	824	4253	586.5	3318	20174	458.5	2431	603	2417	2573.5	385	6683	3061	120	279	1685	82	309	131	158	405	103	1477	151	437	957	4932	569	460	663.5	891	676	614	613	3029	292	380	752	221
137	109	285	215	92	137	146.5	817	148	152	150	241	6100	105.5	586	1236	114.5	129	190.5	555	625	323	147	2233	83	393.5	1848	81	95	175	294	1034	485.5	97	214.5	403	1556.5	10555	452	421	577	1070	722.5	732.5	456.5	8982	171	594	1507	149.5
138	138	555	284.5	91	205	177	182	173	99.5	207	472	1813	383	6711.5	11395.5	574	2075	553.5	21613.5	842	1605	2308	4727	101	1567.5	422.5	89	258	151	889	236	141	531	328	564	1403	1562	507	510	733	2110.5	698	665.5	678.5	1650	272.5	2198	7202.5	247
139	123	11171	282	115	137	150	836	147	143	2532	153	10496	1106	26024	14630	1928	617	1169	85982.5	2179	2617	2952.5	2783.5	325	38506	4247.5	154	148	235	114585.5	535	931	246	359	645	14728	4683	786.5	623	713	21132	1176	1816	25336	3651.5	275	4092	43083.5	3719
140	111	424	216	84	181	131	190	145.5	115.5	129	151	978	533.5	5475.5	7211	270.5	984	510	2500	544	464	361	2019	180	3465	2892	84	180.5	185.5	684	249	163	133	597	1732	7681.5	9432	698	1392	1951	1657	1720.5	1292	1471.5	3519	651.5	2656	1096.5	538
141	307	990	761.5	461	481	494	1064.5	302	262	971	703.5	1129	593	3387	14498	1209	1277	713	1617	384	548.5	759	6533	137	1436	3354	104	479	203	187	195.5	206	476.5	1776.5	441	1066	4718	673	552	683	960.5	626	574	604	17997	321	445	1027.5	1207
142	105	209.5	910	98	176.5	163	222.5	133.5	88.5	134	183	443	285	448	782.5	500.5	160	571	1133.5	229	166.5	173	605	166	129	258	111	88.5	178	126	187	96	104.5	151	426	830	2654	469	369.5	820	1175	504	474	421.5	1829	169	187.5	659	134
143	123	969	195.5	108	171	221	420	251	174	148	232.5	252	237	3790	805.5	257	319.5	432	1861	1123	700	248	1554.5	123	1880	253.5	96	131	178	447	254	177	130.5	302	367.5	910	3794	450	436.5	548.5	908.5	510	480	446	1359.5	189	401	672	138.5
144	136.5	241.5	426	122	192	180	267.5	148.5	113	658.5	333.5	15079	576	10873.5	509	404	270	2104.5	7723	670	539	257	619.5	1567	1110	387	94	98	2389	6628.5	359	138	143.5	280	497	1459	1213	722	482	862.5	5344.5	814	633.5	452	1346	229	18074.5	1278	827.5
145	151	431	257	6067	174	162.5	283	178.5	124	165	223.5	4104.5	203.5	1979	1311	758	392.5	260	7523	25379	456	2987	526.5	82	297	168.5	129	145	127	1587	300	134.5	124	95.5	299.5	2311	5601	691	573	499.5	2413	15546	716	675	2075	120	156	1443	170
146	91	220	150.5	97	93.5	129	166.5	124	90	217	106	872	192	3294	538	398	262	869	1928.5	301	227	747	348	103.5	430.5	156.5	80	87	188	205.5	200	105	515	106	671	1794	1937	542	639.5	969	1782	946	944	892	2393.5	571	2233	1045	354.5
147	81	142	195	82	113	123.5	149.5	126	90.5	128.5	166	331	248	1588	6379.5	318	278	277	713.5	290	218	271	1080	99	259	1636	92	101	140.5	280.5	193.5	111	122	194.5	688	1122.5	5114.5	694	614.5	790	1325	754	934.5	726	2168	597	543	1148	348.5
148	117.5	3976	242	96.5	168.5	185	314	197.5	157	137	202	24373	367	17975	2954.5	703	673	1307	6676	1939	1865.5	539	4256	133	10482	631	112.5	152	199	1873	368.5	662	158	280	390	2547.5	2893.5	485	481	601	1240.5	578	549	519	4953	110	460	484.5	113
149	198	1076	206	97.5	154	197	189	160	144	182.5	255	577	477	14382	1018	222	227	317.5	8450	1667	863.5	337	1931.5	328.5	30653	197	85	154.5	178	12806	866	543	495	409	773	14450	6551	794	613	1339	6208	1688	1609.5	810	11052	289.5	2227	1076	181
150	154	1767	393	102	121.5	227	152	126	98	258.5	227	9488	210	733.5	913	216	246	219.5	589	306	187.5	223	477	120	1236.5	493	95	125	168	242	271.5	124	163	192	579.5	2172.5	2123	517	669	685	1501.5	685.5	783.5	682	1851.5	349	357	679	213
151	82	255.5	129	86	92	131	128	104	89	143	129	4226.5	233	7489.5	739	526	352	343	1408.5	503	542.5	370	3067	97	6655	125	82	97	141	188	183.5	122.5	106.5	429	296	1633.5	2326	497	471	492.5	857	605	590	438	2811.5	124	182	507.5	126.5
152	76	234	379.5	69	86	109.5	105.5	123	89.5	225.5	298	765	227.5	1712	820.5	248	421	210	478	240.5	228	386	433.5	109	446	131.5	84	118	140	126	204	112	134	109	995	1343	2091	547	757	1018	1240	1006	770	866	1824.5	613.5	697	1140	327
153	108.5	794	193	83	117.5	139	236	126	92.5	148.5	199.5	564.5	115.5	327	234	114	122	161	202	180	119	129	322	76.5	438	212	79	84	121	135.5	176.5	96	115	480	330	1754.5	2367	376	391	476	1243	628	493	503	2683.5	205.5	268	574	146
154	123	340	240	96	176.5	157	363	186	135	146	229	16725	190	3082	515	1229	544.5	356	848.5	278.5	253	275	9156	95	575	128	84	161.5	126.5	140.5	192	102	110.5	1430	490.5	2022	1912	981	578	731.5	1279	705	655	614.5	2767	334	394	823.5	320
155	107	541	333	101.5	146.5	147	229.5	159.5	112	133	357	503.5	242	20531.5	1997	1116	367	294	20381.5	2811	354	653	1643	94	14610	394	91	91	136.5	9873.5	902	112	139.5	205	371	1928.5	1490	916	425.5	514	2167	616	487	455	1450	228	311	623	152
156	113	374	415	119	163	159	166	164	103	381	330	14457.5	135.5	407	4594.5	259	223	515	271	215.5	180	180	1522	106	486	1084	96	114.5	425	191	265	152	153	397	472	1521	25818	753	507	701.5	1011	536	560	539	9110	199	190	1698	159
157	85	249.5	182	75	163	111	202	123.5	79	102	102	297.5	172	1839	508.5	222.5	168	202	377	201	177	152.5	332	99	1542	333	96	83	108	126.5	209	105	110	101	334	1101	2165	564	373	560.5	1097	632	609	460	1062	154	468.5	1140	124
158	100	505	301.5	115.5	132	150	152	146	103	134.5	155	547	291	395	707	134	194	177	604	262	225	169	472.5	257	386.5	278.5	87	157	155.5	251.5	287.5	133.5	168	187	494	877	9229.5	454	472.5	604.5	1025	647	652	509	3132	205	335	1418	184
159	92	809	522.5	93.5	526	142	158	135.5	99.5	209	253	206.5	192.5	800	10278.5	225.5	293.5	239	414	210	191	234	2379.5	100.5	300	6149.5	79	104	138	138	177	95	123.5	711	382	1004.5	2652	810.5	671	673	883	882	776	548	2421	158	228.5	3486	151
160	387	561	315	146	200	193	3432	194	148	163	322	7011.5	775	3696	3679	360	424	536	5639.5	367	403	284	1349	123	528	181.5	86	126	152.5	493.5	212	123	137.5	129	680	2327.5	16369.5	637	692	960.5	1623	763	900.5	801.5	2158.5	563	760	1032	402
161	104	361	450	85	97.5	125.5	173.5	121.5	110.5	151	273.5	14260.5	814	3622	16453	1099.5	500	525.5	12565	795	484	496	11440	96	204	506	75	93	134	219	199	98	113.5	1757	437.5	938	12852.5	433	455	619	18169	607.5	549	571	3078	275	302	2894.5	261
162	163	299.5	282	110.5	151	146.5	264	169	106	150	202	470	128	513.5	1369	137	339	184	379	351	257	167.5	1000	92	282	445	81	107.5	144	116	289	193	121	194.5	751	1471	22189	560.5	787	826	1062	799	876	759	4239.5	445	344.5	1791.5	236
163	98.5	267.5	272.5	104	122	133	130	133.5	97	219	255	483.5	120	319	259	152	120	176	324	175	151	209	595	94	156	154	73.5	87	139	130	204	101	109	211	417.5	974	1179	535	514	693	1046	554	498.5	553	4311.5	243	277.5	810.5	205
164	105	233.5	1334	115	20398.5	300	213.5	176	113	130	647	291	135.5	668	3006	189	245.5	601	1586	225	206.5	166	456	121	349	6734.5	83	112	339	887.5	197.5	163.5	105	158	1909	2026.5	4202	735.5	986.5	1857	2442	1070	1135	1164	3445	1509	2190.5	2382	697
165	93	332	253	96	128	129	145	187.5	92	175.5	198	585	110	493	593	126	136	158	339	193.5	167.5	132	581	98	373	241.5	78.5	95	137	160	203	108.5	109	179.5	443	878.5	7893	495	559	615	1087	651	832	534	2132.5	244	319	966	160.5
166	97	476	3815	89	127	135	120	127	84	254	358.5	925	238.5	1307	8938.5	350	182	191	455	221.5	173	352.5	4116	91	96.5	4201	79	89	115.5	105	192	97	115	179	379	970	6058	408.5	412.5	500	1082	529	505	421	6655.5	155.5	178	893	135
167	125	509	395	82	167	141	778	138	110	249	385	188	143	1232	328	113	192.5	164.5	507	198	149.5	137	1414	102	1815.5	179	75	103	122	588	186	119	108	254	395	946.5	1442.5	442	425.5	536.5	934	522	597	504	1512	179	264.5	894	134.5
168	77	97	119	67	78	100	117	122	73.5	105	112	1843.5	312.5	11013.5	12230	847	1000	3986	1969.5	443	634	425	1656	94	706.5	2457.5	76	226	310	158	184	137	117	146	430.5	2113.5	2499	780	559.5	728.5	1028	606	549	655	2172	295	1026.5	1218	211
169	109	543	560	92.5	147	148	162	177	111	255	219	2170	225.5	679	5535	427	503.5	439.5	2625.5	329	1901	381	1787.5	100.5	192.5	149	82	141	149	478	250	799.5	117	117	537	1582	15042	698.5	552	714.5	1203.5	663.5	842	708	9588	352	261	644	172
170	275	345.5	2313	125.5	197	171	328	171	118	240	945	4746	601.5	1256.5	3815.5	296	425	230	801	359	317.5	265	2752	120	362.5	852	86	120	125	154	217	122	116	689	372	956	4562	461.5	421	566	987	644	557	421	4337	213	329.5	681	167.5
171	126.5	251	246	98	137	149	987	140	106.5	150	217	2122	251	4161	296	194	941.5	333	1059.5	1081	647	3908.5	739	103	5567	167	89	368	150	885.5	991.5	545.5	113	372.5	479	1572	1362	442	563	631	1075.5	684.5	727	743	1783	265	1865.5	790	186
172	133	1296	893.5	146	211	204	296	158	383	180	632	3812.5	161.5	1655	504	322	292	444	573	253	236.5	176.5	1286.5	75.5	733	134	85	89	131	120	175.5	108.5	105	173	251	1400	3791	446	351	3838	1180	460	453	326	2753	191	264	816.5	212
173	94	551	1165	91	128.5	152	244	129.5	96	160	351	3553.5	128	1050	1629	148	141	176	305	178.5	136	159	608	96	616	1419	76	104	135.5	156.5	192	105	116	156	294	779	2157.5	411	380	423	700	467	460	361	1032	128	208	1010.5	122
174	102	254	305	103.5	125	146	258	140.5	124.5	161	201.5	3066	145	729.5	748	130	149.5	205	796	207	167	173	765	96	166.5	169	73.5	99	141	344	196	115.5	118.5	107	381	874	6590.5	395	396.5	477	883	530	517	435.5	2390.5	170	249	1275	141.5
175	221	248	235.5	112.5	122	154	2306	154	98	147	128.5	536.5	284.5	2256	740	388	206	1687	4245	274	335.5	184	488	99	1519.5	203.5	82	93.5	165	701.5	182	127	107.5	110	1462	1983	2506	773	987	1266.5	1748	993	1038.5	1302	2474.5	1047.5	867	1466	528
176	133.5	299	834	168	959	135	228	172	117	190.5	365.5	23822	237	803.5	3625	244.5	550	276	1114	326	266.5	668	6960	135	1038.5	1648	97	221	165	529.5	213	145.5	147	17503	280	765.5	2104	400	445	392	2399	462	405	439.5	1505.5	110.5	161.5	17640	108
177	192	2231	266.5	153	199.5	201.5	1031	277	174	237	294	651.5	142	4705	307	198	154.5	185.5	34153	226	263	220	273	102	8184	268	94.5	98	138.5	65912	201	294	163	130.5	320.5	27001	1463.5	433	444	447	27495	465.5	522	396.5	1355.5	146	180	600.5	117.5
178	112.5	395	637.5	124	246	152	207	251	170	175	733	852	142	356	3615.5	165.5	259	212	324	442.5	176.5	192	3410	93	143	1034	71	104	138	138	223	100	110	355	412	1190	7031	429	527	597	1110.5	638	617	448	5477	175	318.5	1061	135
179	109	453.5	376	108.5	107	134	165	154	102	238	355	1614.5	195	982	346	191	206	225	8820	211	196	222.5	385	129	192	237	79	103	158.5	3471	183.5	114.5	148	137	1226	1262	1660	668	873	1290	7391	1155	1207	1112	2461.5	1029.5	1185	1304.5	429
180	88	172	593	80	118.5	121	139	128	104	134.5	263	1655	127	354	1040.5	136	154	173	323	238	152	182.5	651.5	96	2941	602	85	100	142	135	291	112.5	163	452.5	454	3086	2600.5	487	537	565.5	1328	700	758	542	1577	242	323	1391	177
181	128.5	348	783	261	167	148.5	262	161	145	289.5	239	7848	195	992	1707	208.5	248	301.5	624	234	265.5	275	512	107	232	442.5	159	137	157	293	210	140	134	144	358.5	793	2379.5	425	432	550	1059	536.5	524	446	3176	196	200	588	136
182	95.5	266	213	83	115	141	145	317.5	97.5	116	186.5	5000.5	4923	3033	2155.5	328	327.5	359	1078	523	829	271	1914	624.5	796	292.5	83	126	139	167	194	325	114	294	1398	1549	2429	568	379	514	847	595	624	392	2573	174	285	430	124
183	323.5	665	170.5	130	145	142.5	759	140.5	109	215.5	200	439	275	1554	304	173	165	166.5	331	194.5	158	134	232.5	214	210.5	239	80	96	133	119	197	101.5	104	124	493	2284	2008	487.5	522	622.5	998	626	706.5	471	1306.5	221	268	779	155
184	137	1483	697	165	175.5	173	423.5	198	143	244	5203	338.5	283.5	981.5	1234.5	185	169	193	421	200	186.5	209	2591	123.5	386.5	187	86	104.5	143.5	152	213.5	134.5	152	130.5	531.5	5438	1391.5	619.5	517.5	659	1149	755	833	578	1850	271	373.5	1574	238
185	202	959.5	287	108	172	171	365	182	110	157.5	171	1874.5	18631	7530.5	1554	464.5	355	808	1464.5	453	459	440	3479.5	4316	667.5	146	79	85	132	130	186	93.5	109	618	2611	2045.5	2023	626.5	460	593	1059.5	610	585	484	1648	389	1347	752	161
186	88	750.5	291	93	207	137	149.5	118	96.5	181.5	304	677	176	778	450	1804	159	185.5	632.5	1792	413.5	1947	304	110	362.5	176	1039	94	146	307.5	717.5	335	119.5	120	1748	1415.5	3328	1042.5	730	975	1669.5	1060	1026	2212.5	1873	326.5	890	1000.5	398
187	131.5	863	737	118	180	167.5	450.5	188.5	133	234	897.5	413	218	1649.5	3144.5	198	336.5	199	27060	195	179	163	6909	128	2500.5	206	90	121	152	53084	198	126	134	206	719	2247.5	4772	610	505	750.5	17411	627	727	562	17779	317	296	1426.5	216
188	76.5	77	104	76	80	114	110.5	91	72	97	85	1331.5	211	532	498	475	252	193	524	244	261.5	193	440.5	92	451.5	261.5	84.5	116	150	133	189	155.5	125	138	478.5	1324.5	2426	511	593	731	1370	722	619	561	1525	858.5	918	1214	853
189	126.5	188	395	123	173	167.5	309.5	161.5	128.5	259	218.5	2624.5	123	295	261.5	158	163	178	222	193	169	144	393	112	604.5	160	88	99.5	130	120	189	186	142.5	130	642	1156	1818	487	575	846	844	692	713	808	3745.5	489.5	777	807	207
190	125	1814	409	110	136.5	142	273	135	100	134	253	4903.5	157	12647	2353	185.5	238	223	356	351	203	181	1203.5	94	38046	482	94	105.5	129	110	237	150	109	369.5	494	5144	9856	462	554	612	1234	732	723.5	556	5088.5	311	33281	806.5	177
191	123.5	111	213	79	108	107	115.5	117	67	111	133	200.5	774	769	624	298	269	274	912	1511	945.5	181	5635	113	139	131	79	106.5	141	147.5	462	292	99.5	132	623	2055	3505.5	556	550	726	1260	711.5	797.5	667	56483	328	383	655.5	209
192	88.5	206	184	90	150	140	125	123	91	172	280	476	146	1001	266	231	226	203	767	218	281	179	952.5	95	329	141	86	106	121.5	157.5	188	113	110	341	512	2478	1428.5	674	731	666	1347	650	932	662	2832.5	338	597.5	783	249
193	152	2807	520	142.5	175	155	230	175.5	123	148	297	281.5	168.5	796.5	497	1002	196	234.5	2056	271	188	315	569.5	133.5	1159	182	85	109	178	3044	273	143	238	156	1390	1524	2167	1774	677	1293	1696.5	936	802.5	1072.5	3429	665	748	894	398.5
194	341	4850.5	3115	147.5	305	570	1536.5	417	259	591.5	1306	24304	2181.5	39531	8301	1041	1405	3056.5	13818	5320	2941	817	27014	154	6071	803.5	115.5	229	231	922.5	346.5	405	287	358.5	503	1049.5	7128	595.5	576	720.5	942	716	571.5	567.5	10503.5	282	322	456	181.5
195	137	611	234	100.5	154	161	309	182.5	117	144	169.5	1600	146	1202.5	1447	289	841.5	188	620	308	478	177.5	483	100	487.5	293.5	85	89	130	169	200.5	190	114	129	984	1390	2401	618	740	1137	1250	897	1050	824.5	2560	744	685	849	459
196	104	158.5	372	105	258	147	305	170.5	115.5	143.5	259	311.5	113	294	827	232.5	169	188	287.5	228	173	134	531	87	135	853	93.5	89.5	142.5	126	206	127	106	105.5	415	690	1289	586	567	532	837	556	558.5	402	1372	175	250	776	162
197	147	708	2056	117	175	198	227.5	379	123	180	580	881	128	431	531	174.5	150.5	188	217	450	586	159	577.5	98	425.5	179	74	97.5	138	119	203	228	120	246	361	975	1697.5	427	504.5	482.5	997.5	626	612.5	418.5	1208.5	252	281.5	1359.5	182
198	165.5	333	351	120	253	133.5	419	157	150	269.5	239.5	1791.5	141.5	323.5	3159.5	390	441	219	2068	259	184	3292	460.5	87	96	902	77	102.5	120	559	190	107	1919	93	369	785	2463	746	428.5	571	1084	496.5	534	490.5	1409	243	275.5	797	165
199	155	188	228	137	106.5	125	127	183	135	302	170	1150.5	344	3987	3402	2761	478	529	1252	1263	1494	1588	3170	92	335	197.5	173	119	134	143	405.5	258	231.5	178.5	387	1050	2490	642	528	614.5	1005	875	650	853	1740	222	312	910.5	259
200	82.5	140.5	235.5	82	104	137	183.5	122	85	128.5	169	4072	384	1411	10346	716.5	687	376	3656.5	1019	2139	1519	21510	108	143	412	83.5	159	154	261	238	295.5	153	10946.5	403	1112	6091.5	596	555	784	1629.5	893	928	888.5	4346	409	375	1248	246
201	165	1670	601	99	419	176	205.5	146	117	197	246.5	2720.5	383	3027	2349	690	527	532	4468.5	485	619	483	1263.5	90	457.5	264.5	78	100	144	393	210	120	122	133	359	1932	3607.5	396	396	492	1387	526	609	420	3179	174	302	675.5	187
202	106	200.5	279	97	112	127.5	163	125	119	119	191	1042.5	115	1195	979	135	132	176.5	477.5	195.5	151.5	136	320	83	336	1013.5	76	87	125.5	136	180	105.5	95	110	320	897	1929.5	376.5	399	388	1077	495	467.5	377	1087	167	410	1261	122
203	191	347.5	195	97	122	147	175	136.5	107	148.5	332	385.5	377	4040	1835.5	191	436	503	3289	256	303	304.5	2552	96	860.5	150	70.5	87	146	583.5	181	112	121.5	1242	353.5	1033.5	3811	372	445	480	2474	507	457	663	2570.5	192	246	615	123.5
204	119	590	9649	138.5	294	284.5	236	145	113	133	891	20563	150	621.5	2179.5	148	338	221	658	257	202	506	954	94	141	1019.5	68	139	133.5	123.5	172.5	91	101	107	394	1859	5746.5	512	507	582	1006.5	554	570	9154	3358	183.5	217	732	131
205	89.5	184	151	336	103.5	156	352.5	129.5	85	112	114	183	173.5	891.5	330	212	257	179	2229.5	608	379	216	219	94	308	137.5	94.5	87	137	3192	678	406	121	126	372.5	955	877.5	581	466	589	1193	633.5	700	521	1103	189	302	1518	160.5
206	142	1424.5	185	321	135	165	225	157.5	129	180	145	2032	291.5	3471.5	994.5	3857	442	721	2210	357	424.5	1076	712	118	1799.5	268	131	102	187	443	200	146	504	158	869	1957	1479	1836	644	1283	1232	953	1309	822	2623	597	1125.5	1095.5	438
207	93	159	152.5	97	121	126.5	142.5	200	96	113	124	883	125	6806	471	177.5	149	239.5	296	193.5	177.5	125	447.5	83	2995	165.5	78	91	133	123	193	101	107	96	298.5	1831	1460	736	430	470	755	472	460	355	1770	139	1810	1301	109
208	160	2698.5	221	101.5	176	192	1656.5	171	120.5	147	193	2491.5	231	2593	4136	754	275	308	3400.5	407	287.5	22017	905.5	104	1030	207	86	89	135	391.5	183	102.5	27406	114	1085.5	1618.5	6066.5	918	628	1548	1552	1121	1173	2547	3148.5	951	1033	857	555
209	153.5	1341	580	136.5	188	156	289.5	231.5	137	166	207.5	2140.5	1324	4974	2471	877	674	340	6026	594	950	218	579	136	8386	795	139	271	192	9837.5	476	513	129	197	762	2192	1761.5	1089	459	508	1713	677	771	466	1097.5	18211.5	673.5	4334.5	284
210	120	172	262.5	69	69.5	100	171.5	127	99	169	285	1911.5	155	395	156.5	111	113.5	138	386	166	129	233	147	93.5	185	131.5	76	89	118	595	188	92	406	110.5	482.5	2633	1022	371	390	368.5	1326	457	485.5	406	1005	121.5	2857	959	103
211	174.5	18707	3102	104	162	202	961	151	140	179	1188	17339	331.5	2934	21026	248	318	385	39105	300	219.5	341	7700.5	96	1012.5	9803	75	107	144	31321	221	108	122	1662	420.5	1230	21270	515.5	440	630	12698.5	557	487	535	31066.5	146	274	936.5	136
212	153	12126	283	118.5	160	185	268	180	134	144.5	627	5713	163	35144	1011	566	198	190.5	371	222.5	194	172	484	90.5	16252.5	245	192	93.5	135	121.5	189	107	110	105	379	1990	2114	586.5	377	570	1025.5	592	625	452	1713	231.5	50087	1375	432.5
213	117.5	685.5	349	93	150	171	161	160.5	203	153	527.5	10812.5	2217	977.5	19599	363	730	1530	593	725	647	492	4659.5	128.5	146	397.5	88	176.5	167	149.5	295.5	298	141.5	192	691	1044	42747	589	624	4650	1099	661.5	714	788	7958	831.5	243	1404.5	158
214	178	222	1072	94.5	232	174	413.5	169.5	147	186.5	297	1112.5	211	1000	2134	208.5	324	280	636.5	232	242.5	241	646.5	112	154.5	160	81.5	109	140.5	146	198	114	124	103	1592	1848.5	5530	967	2055	2552	2045	1527	2253	1689	2929	870.5	787	1400	519
215	75	101	248.5	60	66	111	87	111	73	90	111.5	876	138.5	922	1941	121	144.5	202	452	319	299.5	164.5	756	100	438	201	80	101	135	155	203	138	116	203	646	1644	19456	483.5	592	721	1174.5	915	799.5	702	2338	288	327	898	160
216	102	155.5	164	87	101	124	1225	113.5	97	114.5	157	1166	429	614	274	139	160	175.5	3545	179	153	155	312	135	420.5	152	69	91	128	4220	190	107	153	143	317	839	3525	450	408	498.5	1468.5	556	509	431	1888.5	202	308.5	593	142
217	110	165	445	94	153.5	156	168.5	130	86	139	127	2204.5	285.5	694.5	1639	227	218	306	2209	240.5	204	243.5	1058	146	233	2482	81	111	145	2664	226.5	131	170	1441	348	930	2901.5	475	400	529	1269	548	484	524	2300	209.5	296	696.5	203.5
218	122	239.5	1421	140	113	132	141	124	83	142.5	443	1603	486.5	1109.5	6986.5	218	270	236	408	248	216.5	220.5	2185	144	1379.5	830.5	74	114	127.5	163	238.5	154	114	189	454.5	1105	19696.5	659	736	648.5	858	909.5	687	572	8478	195.5	588.5	1809	214.5
219	142	511	296	155	239	150.5	803	140	131	145	208	2074	124	1264	149	125	119	150.5	353	168	143.5	123	229	88.5	1123.5	120.5	70.5	83	129	172.5	189	102	108	95	383.5	880.5	946	461	361	452.5	829	567	510	439	1165	197	351	798	159
220	100	867	297.5	85	114	122	294.5	123	111	145.5	174	1136	118	920	196.5	95	98	142	245	162	115.5	138	134	96	3151	128	74.5	89	126.5	110	181	100	111	93	413	1365	1457.5	420	483	499	711	632.5	636.5	509	1073	198	347	828.5	130
221	182	574.5	1011	103	142.5	269	235	525	121	151.5	392.5	995	203	663.5	1519.5	185.5	134	405.5	301.5	218	153	141	875	122	157	494.5	71	90	207	135	177	92	107	482	463.5	937	6336.5	633	465.5	629.5	1006	603.5	716	511.5	2476.5	94.5	163	680	99
222	105	148	1354	86	107.5	133.5	645	121	78	213	795.5	3658.5	164.5	269	1491	206	240.5	182.5	3396.5	256	173.5	309	942	91.5	136	952.5	82.5	111	119	367	200	118	158.5	319	313	675	5238	350.5	354	494	1458.5	472.5	453	428	1290	205.5	358.5	2221	135
223	82	192.5	543	121	170.5	135	142	191.5	101	176	243	21561.5	1217	2733	21728.5	1627	660	1135	15790	1951	3176	535	24929.5	118	490.5	620	174	154	164	3697	248	251	130	765	305	929	7534.5	445	375	658	2664	647.5	481	400	17572	131	259	9783	121
224	235	510.5	193	97	166	149	1036	225.5	113	144	213.5	1310.5	774.5	2090	5358	362	411	802	5904.5	2091	903	349	35282	107	220	726.5	67	92.5	156	1131	196	125.5	116	24988	306.5	698.5	2384	360.5	376.5	477	948	567	472	392.5	11272	284.5	244.5	963	130
225	102.5	695	204	100	117	118	179	142	114	143	137	841	429	5178	2410.5	650	636	1171	1973.5	1306	882	906	3127.5	115.5	482	349	107	147	196	614	367	162.5	153	688.5	259	2059	3131	425	367	469	979	569	438	378.5	2193	114	240	580.5	116
226	101	275	401.5	95.5	122.5	133	813	150.5	111	135	554	1013.5	122	1672	1088	165	175.5	197.5	448.5	205	163	11014	785	92	326	274	72.5	84	131	125	185.5	98	106	196.5	519	1389	4771	476	534	744	1171	669	725	1668	1948	365.5	391	1355	205
227	169	508	4627	119.5	298	182	283	191	187	276.5	595.5	10352.5	4988.5	8018.5	17174.5	617	552.5	519	6352	2114	1683	1114	6114.5	961	926	162.5	87.5	133	153	1386.5	386	347	162	1543.5	557.5	2373	17090	394.5	551	502	1886	633	527	503	2181	161	393	848.5	130
228	104	278	413	116	146.5	143.5	143	182.5	100	195	162.5	8725.5	148	799	2798.5	310	459.5	170	289.5	201	155	769	4751	117	341.5	1110	104.5	149	139	169	207	117	1017	5020	673	998.5	4379	701	718.5	834	1363.5	851	917.5	841	3581	316	348	834	203.5
229	110	387.5	269	99	127	123	458	170.5	141.5	150.5	186	377.5	198	4033.5	1233	137	151.5	338	2571.5	1771.5	995	443	462	107	2664	318.5	77	106	132.5	1668	931	649.5	127.5	125	611	3360	2517.5	464	610	4231	1884.5	1079	1005	530	1565.5	222.5	2289	2205.5	219
230	182	814	384	114	157	159	209	187.5	114	226.5	330	777.5	107	301	537	111	132	151	261.5	213	140	136	166	88	176	556	71	101	125	109	323.5	120.5	102	96	282.5	830	1388	356.5	383.5	441	887.5	535	520	365	948.5	141.5	258	2049.5	157.5
231	98	1648.5	416.5	102	118	143	444	142	105	138	198	282	198	4399	3400	215	3975	270	10377	290.5	299	375	914	89	216.5	196	72	333	133.5	1623	212	107	111	90	334	2642	2669	408	477	535.5	1761	571	488	482	1820	169	292	710.5	132
232	88	313	391	83	162	146.5	172.5	140.5	101	133	1147	580.5	168	683.5	7134	207	301	271	1004	254	252	215	12362	91.5	138	1288	67	116	128	136	174	108	106	4425	504	1364	3594	400.5	487	722	1132	639	637	550	4768	328	429	656	229.5
233	96	211	360	301	130	243.5	225.5	137	135	130	143	378	340	1862	26254	881	546	2085.5	66695	508	756.5	669	2031	103	156	284	79	110	169	17457	170.5	107.5	128	131	751	1231	1551	543	616	1322	12035	876.5	832	760	1450	962	651	18668	316
234	86.5	205	173.5	130	156	133	401	149.5	119.5	138.5	139.5	432	166	2376	519	345	272.5	256	1587.5	1330	746.5	192	280	111.5	5853.5	252	83	137	175	840	2549	1515	126	135.5	424.5	1726	7478	6414	477	550	1917	751	774.5	480	1741.5	186	281	964	174
235	155.5	613.5	521	122	248.5	246	375	309	137	520	592	961	233.5	7745.5	1793	281	609.5	3949.5	2290.5	27452	1108	358.5	997	118	11916	2200	94	211.5	4449	1309	9122	562	135	156	318	14858	1229	415	888.5	856	1087	10484	548.5	364	1200	187	5230.5	1068	204
236	163	197.5	722	151.5	136	171	1314	140	101.5	158	342.5	4218.5	198	1429	1432	179	160	193	4175	241	201	167	1033	108.5	1278	483	90	117	144.5	6221	232	149	123	1173	462.5	928	3386.5	497	474	596	1378	625	623	498	1713	234	205	1066	154
237	85	168.5	290	74	97	113	111.5	119	82	171	252	905	122	1998	703	146.5	167	209	539.5	239	247	194.5	37861	84	96	124	73	88	122	100	185	91	97.5	37389.5	244	693	993	343	337	402	869	491	470	352	8320	175	207	601	130
238	110	2164	831	86	116	149	155.5	157	126	149	120.5	375.5	756.5	931	350.5	237	208.5	219.5	434	312	267	234	470.5	578	266	130	81	88	161.5	166	185	119	121	111.5	1159	1456.5	3277	1066.5	1100	1894	1828	1095	1042	1308	5019	2106	794	1503	853
239	123.5	261.5	4563	81	136	171	208	112.5	97.5	184	781	4254	381	3692	41684	455	327.5	489	1506.5	315.5	1328	424.5	16224	109	1012	26646	78.5	81	134	360	187	123	116	693.5	334	1471	21373.5	562	408	554.5	907	514	467	482	9778.5	157	1938	777	143
240	123.5	445	338	171	162.5	227.5	374	443	130	172	248.5	15585.5	152	2124	710	156	259.5	202	347	253	213	179	450	103	4177	1971	84	173	135	115	208.5	108	119	164	523	1591	2230	509	1131	608	1281.5	683.5	589	655	2079.5	317	2774	881.5	188.5
241	156	261.5	239	120	135	145	246	122	167.5	125	244.5	1461	157	254	199.5	183	153	174	376	235	152.5	138	347.5	106	318	144	86.5	106.5	130	227	364.5	122	117.5	255	304	1133	1814	547	369.5	459	1604	580	468	353	1916.5	156	169	557	149
242	129	1307.5	353	114	170	183	331	185	125	136.5	196	4904.5	344.5	11547.5	22442.5	1542.5	587.5	828	40889.5	4450	1161	432	4832	95	3925	9387	104	116	137.5	21003	481	237	117	495	266	1389.5	3511.5	400	394	459	9718.5	532	409	399	1832	126	1282	2346	116
243	76.5	152	265	79	98	117	105	109	85	155.5	305	2258.5	233	441	2333	137.5	178	307.5	783	240	155.5	174	1879	95	98	801	72	86	137	127	270	104	110.5	287	530	1182.5	3494	427	588	785	2483	628	651	565	9098.5	326	320	1690	191
244	114.5	250	277	124	124	144	200.5	162	119	143.5	187	8701	289	21671	1271.5	572	463	494	9114	3387	1655	648.5	3060	119	42997	884	156	208	180.5	16267.5	1500.5	813.5	445	1368	331.5	1174	1365	508.5	443	495	1104.5	645	468.5	427.5	1252.5	150.5	3156	1169	184
245	104.5	170	168	81	130	154	146.5	131.5	91	136	146	733	114	430.5	418.5	133	150	167.5	218.5	176.5	135	156	336	88	124	136	95	81	141.5	101	172.5	105	121	111	418.5	785	1481	588	508.5	640	952	569	717	564	1522	225	273	1384.5	214
246	155	1614	477	93	196	199	1475	137	112.5	137	477	19851.5	117	458	2674	120	1466	243	883	168	140.5	146.5	355.5	97	123	352	73	97.5	178.5	1872	203	117	112	109	415.5	1097.5	11928	490	802	569	989	601	564	517	3176.5	206.5	231	1402	159
247	445	504	1244	135	622	161	363	397	132	153	340	5218	127	846.5	392.5	226	1213	155	1132	289.5	171	137	244	98	714.5	390.5	85	2006.5	137	467	204	138	116	124	512.5	3543	1655	658	850	617	937.5	690	701	531	1406	343.5	310.5	1192	179
248	129	258	653	176	207	262	192.5	171	138	177.5	200	5042	126	658	499	173	219.5	169	1994	204	163	152.5	212	109	348	1650.5	77	202	140	4374	176.5	107	115	94	525	939	2294.5	515	522.5	711	1451	711	714	756.5	1195	303	263	1179.5	167
249	92.5	110.5	158	84	103	118	144	125	90	116	159	6797.5	347	2558	5825	396	259	277	527	295	616.5	403	773	116	468	318	78	99.5	120	109	157	161	131	109	313	729.5	23981	380.5	384	522	722.5	422	500.5	541	2508.5	382.5	300	929	222
250	108	220	344	102	533	147	156.5	130.5	108	154	201	9482.5	287	4434.5	2518	352	592.5	333	9204	443	473	799	1119	91	830	259.5	92	115	144	304	201	112	141	148	692	1495	1763	582	647	840.5	4609	860.5	845	786	2152.5	530.5	653	1155.5	260
251	617	248	688	630	138	144	314.5	134	104	134	187	1320	1155	1391.5	3258	1209.5	6505	343	22408	1592	379.5	216	6250	474	144	781	142	4689	135.5	8335	243	119.5	122	890	848	1631	2178	609.5	819	962.5	7717	980	733.5	681	3417	550.5	570	960	321.5
252	100.5	342	203	96	1009	3345	345	669	135.5	124	132	674	194	648	1265	247	257.5	434.5	1219	8335	4545.5	183.5	3153	82	109	275	82	83.5	143.5	185	3512.5	2372	117	717.5	608	727	1438	452	451	568	917	857	743.5	424	1787	325	391	896.5	197
253	154	199	2462	95.5	227	191.5	212	173.5	118.5	175	1965	1725	529	2217	16329	301.5	1538	800	4345	506	466	630	13561	142	397	4630	113	207	198	1395.5	191	157	159	4114	752.5	1407	10810	526	618	1181.5	1094	721	1052	1097	4995	737.5	486	1276	277
254	168	336.5	302	141	162	177.5	328	150	151	178	163	623	477	4181	6109	664	2215.5	4111	7819	356	636	357	2508	113	1386.5	2595	151	112.5	2178	830	205	139.5	120	501	464	3226.5	8692	865	684.5	999	3417.5	674	1345	549.5	3343.5	350	684	1133	248
255	125	598	404	130	179	169	600	186	125	194	277	1694	201	2283	2937.5	1194	268	296	1048	361	258	353	1119	90	557	419	138	94	149	171	199.5	110	150	139	537	1490.5	4573	1022	489.5	530.5	1236.5	640.5	571	442	1406	206	322.5	704.5	215.5
256	112	426	982	224	284	170	216	139	102.5	165.5	783	215	137	722	1271	228.5	226	193	541.5	191.5	154	148	1123	94	690	329.5	86	95	144	265.5	191	102	115	301	500	1196.5	2711	623	578	624	1019.5	546.5	662.5	476	5161	168	343.5	4587	195
257	82.5	129.5	241	84.5	166	129	434	121	79	117	149	436.5	1393	4605.5	5348	468	1052	647.5	33151.5	604.5	834	707	3248	103	131	179	73	98	128	8545	201.5	99	105	94	442.5	1414.5	3388	515.5	501.5	616	1915	655.5	598	554	3025	275	385	925.5	180
258	114	417	532	108.5	137	134.5	1928	146.5	101	278.5	167.5	1264.5	171.5	1354	523	193	173	194	786	246.5	188.5	305.5	353	134	329.5	229	98	123	152	283.5	234.5	125.5	382	143	563.5	925	5652	577	562	784.5	1743	758	742	714.5	2458	256.5	258	876	205.5
259	149	609.5	229	193	187	179.5	1114	185	181.5	204.5	291	3267	113	1115	180	202.5	139	196	594	176.5	149	259.5	401.5	109	8584	190	85	97	156	232.5	199.5	117	262.5	224	417	1343	1142.5	650.5	463	582.5	963	538	573	510	1631	190	209	866.5	137
260	116	276	358	120	98	138	219	169.5	98	123	1223.5	5622	4168	28949	60108	12081.5	1615.5	26231	77104	56446.5	8531	15198	51967.5	208	27417.5	12385	2299	185	1203	91866.5	45461	4153	197	11516	729.5	9122	29872.5	1027	561.5	1435	17537.5	11602.5	1618	1131	117492	3344	17566	7123	10471
261	377.5	202.5	1108	104	150	193.5	703	136.5	103.5	172.5	477	1136	517	533	3086.5	162	169	331.5	608	201	165.5	567	4526	236	122	1083	77	91.5	147	383	210	100	1001	2468	457.5	1059.5	36040	465.5	452	670	1122	739	661.5	600	56782	207.5	2415	942	151.5
262	361	866	738	148	301	157.5	258	157	133	223	370.5	5824	469	5238	8172.5	436	522	617	2062	422	384.5	467	7466.5	93	171.5	336	71	91	127.5	148	191.5	99	111	120	527.5	10916	4571.5	466	491	757	1452	657.5	580	549	4419	349.5	359	759.5	231.5
263	92	179	276.5	106	99	119.5	192.5	129.5	85.5	114	301	550	360	3303	21774.5	1792	1843.5	654	2751	898	757	3069	11847	129	1323	14328	119	1174.5	191	801	435	233	130	8254.5	514	1114	26611	1280.5	568.5	715	1330	612	573.5	702	4591	171	193.5	801	198
264	159	4391	349	119	3074	155.5	1554	180	154	158.5	801	795	147	1306	5489.5	256	272	201	464	215	200.5	164	7977	119	2035	1493.5	98	231	162.5	356.5	210.5	128	138	5592	443.5	2217	12551	510	534	619	1057	647	601.5	460	16576	308.5	2574	610	236
265	124	1003	328	184.5	192	153	766	179	111.5	166	215	2102	376	14850	7688	1635	658	438	2199.5	541	448	467.5	1025	113	3249	405	82	106	147.5	283	196	108	113	121	841	48168	7054.5	667.5	640.5	850	1399	925.5	831.5	748.5	2678.5	438	1718	975	584
266	204	262	284.5	88.5	150	152	162	147	108	126	183	2962.5	7557.5	1620	857.5	153	312	510.5	853.5	348	290.5	216	808	6284	2747	762	245	684	826	636	798	718	511.5	438.5	4454	2501.5	1740	758.5	887	751	1532	1034	1380	986	1983.5	424	1005	1333.5	296.5
267	118	306	240	107	142	146	148	151.5	107	121	251	3389.5	161	277.5	261	124	138	165	975	184	147.5	160.5	202	93	137.5	150	81	96	128	951	187	124	110	108	291	622	899	379	361	392	830	443	483	344	891	169	236	858	162
268	127.5	704	629.5	172.5	145	179	763.5	155	154.5	176.5	473.5	19324	983	19552.5	5832	1629	1553.5	1299	176249	851	1206	2337	1332	371.5	880	4385	150.5	319	509.5	129060	380	563	416	202	874.5	73733.5	6944	661	902	1220	50924	1029	905	1696	2678	430.5	1259	1069	1168
269	178	1413	736	145	200	391	499.5	218.5	145	555	396	239.5	198	609	3108.5	196	192	193	388	488	233	780	1107	150	473.5	2739	86	115.5	144	167	385.5	156	2318	372	572	2021.5	7410	599	570	687	1265	1410	853	852	3481.5	280	815	941	221
270	102	467	419	97	1067	134	181	326	141	121	736	890.5	112	911	376	177	513	149	369	197	154	142	407	90	588	197	78	890	124	133	191	107	107	176	404	1292	1691	463.5	726.5	633	1002	665	633	517	1622	220	257	814.5	192
271	136	1193	912	124	163	155	286.5	146	127	140	1032	1730	372	5694.5	12344	573	581.5	614	3789	650.5	5256	421	16375	98	457.5	1161	88	96	140.5	183.5	198.5	1593	138.5	228	390	1040	4757	446	401.5	654	1056.5	523	709	494	8040.5	193	329	839	173.5
272	132	309	422	152	231.5	180.5	299	168	154	160.5	1050	367	152.5	949	2328	216	230	203	688	254	233	180	13063.5	98	296	202.5	90	102	146.5	224	209.5	118	137	1297	507	1407	28506	658	566	643.5	2100	621.5	664	587	83726	326	742	620.5	212.5
273	157	910.5	1461	114	300	188	318.5	203.5	149	239	904	4626.5	195	1279.5	8882.5	1903	286.5	204.5	1071	486	369	237	1129	106	422	9878.5	254	127	148	696	187	135	113	291	592	8456	4770.5	805.5	619	922.5	1375	876	933	734	2220	310	467	3897	689
274	164	883	3354	114	198.5	193.5	1214	249	156	233	2983	7979.5	131	305.5	2853.5	165	168.5	191	401	217	138	889.5	1066	97	172	802	73	100	124	150	166.5	95	108	171.5	322	704.5	9421	432.5	443	441	756	488	418	474	2528.5	114	143	572	109.5
275	108	184	165	88	267	136	203	122	86	120	124	715	144	941	2300	196	208	309	1155	292	222	163	1098	92	115	408	78	79.5	145.5	157.5	199	101	107	110.5	440	825.5	1733.5	445.5	425.5	550.5	925	590.5	622	491	1981	271	480	907	187
276	101	180	219	95	132	130	128	201	97	118	148	1395.5	122	1407	740	106	173.5	183	302	292	186	153	368.5	97.5	919	247	76.5	101	130	121	344	117.5	112.5	132	580	1524.5	1858.5	545	533.5	694	1171	764.5	820.5	563	1473	248	307	1185	178
277	939	302.5	477	86	142	166	216	159.5	107	206	385	3495.5	143	1015	1841	203	233	243.5	1274	245	167	201	707	96	279	214	80	98	151	1302.5	278	103	110	235	399.5	2244	10700.5	419	402	496	1295	528	570	469	1291	157.5	359	2239	153
278	197.5	1204	3425	148	206.5	185	270	180	132.5	267	3008	1408	214	1679	5431	137	206	198	355.5	240	206	171	5092.5	89	2253.5	1572	81.5	95	129	137.5	199	120.5	108.5	1106	516	981	4985.5	410	399	497.5	719	496	512	373	9223	264	275	1174	147
279	122	279.5	432	87	170	150	171	212	114	152	158	3330	152.5	614.5	1703	158	213	364	662	767	170	1098.5	1181	98	420	212	83	115	261	220	236	121	1688.5	242.5	323	1421	19283.5	324	504	2753	1041	576	445	657.5	10084	136	276	897	116
280	105	410	435	295.5	161	174	216.5	144	106	496	154	2322.5	217.5	1433	609	621	264	226.5	663	384	289.5	224.5	1088.5	95.5	421.5	144	262	136	130.5	198	302	143	127	202	344	1119	2537	446.5	407.5	490.5	948	625	672	445.5	1966.5	160	354	942	138
281	172.5	229	257	93.5	106.5	125	155	132	193.5	128	131	8564	803.5	2949	960	3017.5	870	880.5	164768.5	1080.5	1109	393.5	1660	95	184	159	235.5	112	149	37320.5	427.5	185.5	111	168.5	395	1184	2539	641	453.5	630	50603	639	583.5	479.5	2449.5	304	326	529.5	180
282	154	1089.5	1252	174	251	196	949	179	148.5	305	384	367	246.5	1713	5075.5	367	401	280	8020	265.5	297	1968	895.5	100	491	320	81	105	141.5	426	197.5	117.5	243	140	730.5	1423	18295.5	720.5	616	826	2016	739	853	1117	2436	649	1012.5	1944	398
283	144.5	273	302	99	126	145	226.5	162.5	107.5	188.5	168	3662	207	2441	1064	1143	294	257.5	703	316	514	248	799	98	300.5	193.5	104.5	94	129.5	144.5	192	105.5	108	110	432	902	2965	374.5	367	552	947.5	534	586	470	2418	209	273	738	156
284	121.5	636	212	95	222.5	142	181	158	103	153	171	208.5	188.5	1607	3183.5	1759	356.5	383	1030.5	301	250	252	4518	103	395	238	87	105	129	218.5	206	125.5	116	299	854	1672	13159	680	708.5	1284	1512	948.5	870.5	1072	13150	620	945.5	955.5	1983.5
285	92	219.5	267	101	121	123.5	126.5	135	97.5	119	222	2117	177.5	1362	2137	191	254	266	344	310	192	1207	629	90	725.5	920	76.5	96	142.5	151	208	98	273.5	156.5	298.5	851	2599.5	353	386	426	781.5	472	377.5	474.5	1777	184	240.5	668	157
286	98	332	197	82	141	151	233.5	165	117	115	153	232	471	7568	9753	504	5196.5	1087	12324	1772.5	1130	456	7813	116.5	434	297.5	82.5	1506	159	436.5	161	133.5	129	357	463	781	21638	435	773	722	825	506	491.5	516	7062	204	393	620	150
287	125.5	260	442.5	108	177	155	290	146.5	123	150	715	3897.5	134	263.5	1538	130.5	144.5	489	302	191	169.5	163	2531	84	96	440	75	89	631.5	110	184	109.5	108.5	982	342	813	14789	364	406	549	701.5	454	510	425.5	26898	121	260	1059	144
288	124	169	306	111	126	178.5	282.5	134.5	237	120	380	3959	116	296.5	1034	111	174.5	192	286.5	192	131	138.5	283	99	262	1898	75	179	133	148	179	109	112.5	143.5	350.5	888	2565	375	446	521	707	545.5	512	359	1222	170	186	842	111.5
289	169	555.5	981.5	135	530	171	300	186	152	178.5	451	12023	149	3984	2559	160	220	200	478	367	189	168	1534.5	89	6994	226	77	112.5	131.5	133	345	102.5	108	133	335	1458.5	23406	366	420	501	797	553	440	413	18858	153	274	765	141
290	105	179	259	100.5	190	139	167.5	150	102	134	128.5	677	157	3918.5	1309	132	205.5	192	1263.5	1111	867	196	1703	94	12009.5	311	78.5	99	124	1208	1004	512	164	2261.5	303.5	3924.5	14840	398	430.5	456	1899.5	787.5	666	441	2111	159	4052.5	1542.5	205.5
291	233	643	1121	178	298.5	668	631	216	157	210	2177	11380	395.5	1267	31989	308	668	235	585	220	236	220.5	3527	116	217	52577	177.5	149.5	137	216	186	128.5	123	462	7604	18675	5461	550.5	1104	590	2985	503.5	667.5	490	29884	204	402.5	27763	193
292	95	304.5	317	115	153	145	171	171	133	228	315	3603	127	1918.5	898	439	158.5	215	1857	1295	694	183	3340	89.5	1427	211	81	105	130	499	665	399.5	126	136	361	1962	3551	509.5	413	520	1206	720	612	398	12606	146	1693	1282	1326
293	171	1008	888	124	308.5	786	489	195	171.5	199.5	268	1810	208	801	4698	404.5	275.5	295	912	250	207	297.5	1209	96.5	192	254	101	85	142	203.5	180.5	111	114	165	747	1828.5	9148	631	672	1017	1671	931	815.5	1116	3339	615	632	854.5	331
294	144	309	304	165	645	151	191.5	154	128	13255	387	1030	449.5	1559	1330	293	5149	782	1280	6055	636	434	846	101	412.5	532	91	14697	219	268	6817	349	119	338.5	328	1019	2536	415.5	1064	558.5	879	1722	556	516	2376	507	1428	1556	491
295	109	228	382	184	158	138	190	153	95	252	321	5352	380	3247	1564	1135	370.5	328	1453	1073	579	528	1367.5	92	217	191	101.5	82.5	121	142	273.5	108	109	143	336	882	3602	477.5	426.5	492	898	554	496	422	2145	140.5	849.5	610	174
296	193	4206	1519	396	404	797	1616	404	213	505	1134	6414.5	244	8986	1765	442.5	794	1475	4481.5	2150	1268	372.5	2927	138	2532	417	139.5	185	402	725	365	257	149	711	269	1167	2358	492.5	448	491	909	472.5	449	392.5	2276	265.5	350	727	307
297	328	867	508	118.5	231.5	178	340	193.5	130	182	253.5	893.5	491	1014	1934.5	483	656	333.5	812	249	242	192	738	495	386	820.5	81	190	153	277	197.5	119.5	127	208	519	1005	1413	457	514	642	914	634.5	613	577.5	1833	804	959.5	707	332
298	151	476	13850	110	309.5	575	507.5	179	142.5	284	4916	30259.5	393	6138	5440.5	191	298	415	48317	1628	1171	244	2621	371	14536	8913.5	84	166.5	205	42559	1636	1445	135	2341.5	680.5	9606.5	9109	565	676.5	889	38371.5	1707.5	1238	632	4941	230.5	4105	1247	187
299	121	811	277.5	94	177	164.5	259.5	165	142	170	230	845.5	303	2433	2862.5	477	454	619	2482	2052	1772	373	2522.5	131	796	340	118	199	186	411	577	759	146	575	768.5	1311	2959	604	659	851	1268	980	1079	702	2235	700	557.5	753	337
300	112	286	404	101.5	176	160	184.5	139.5	118.5	171.5	233	770	332.5	1425.5	26600	650	1678	430.5	2286.5	855.5	425	755	6300	103	106	724.5	143.5	211	134.5	240.5	290	123.5	271	157.5	570	7205	41300	574.5	650	605	1132	759.5	584	779.5	48868.5	238	484.5	940	286.5
301	164.5	325.5	762	128	208.5	278.5	214	182.5	163	310	260	2997.5	217	3254	1000	650	341.5	496	3008.5	1091	803	459	623	112	3478	198	360.5	208	179	1671	610	478.5	160	142	294	5270.5	4565	595	603.5	517	2174	685	768	509	1282	114.5	1428	1913	219.5
302	664.5	50668	8459	277	353.5	505	10474.5	693.5	567	726	7092	20115.5	1826	14481	4624	1691	799	2898	85856	3279.5	1786	1257	5861	300	3326	581	186	162.5	433	97924	287	244	196	335.5	409	888	5850	590	465	1182	16427	510	471	490	1487.5	168	235	455	145.5
303	87.5	150	128	75	149	129	180	127	93	120	112.5	11428	368	1608.5	562	282	422	665	4291	2786	2327	222.5	2867	108	148.5	154	89	130.5	169	270	1159	879	120.5	398.5	563.5	1444	1805.5	495	583	810.5	1382	801	833.5	695	2253	266	358	696	193
304	65	69	77	55	68.5	92.5	68.5	104	66	85.5	71	1239.5	133	707	14152	135	153	176	9344	195	150	161	630	103	792	233	85	98	129	11713	210	123.5	115	275	593	1399.5	114379.5	558	632	834	14639	720	842.5	667	2171	382	888	1779	231.5
305	155	606.5	360	122	181	153	368.5	210	548	220.5	224	3974.5	224	563	711	215.5	234.5	387	603	617	1578.5	202	666	117	274	394.5	86	116	143	238	980	3393	122	180	361	1262	2914	463	439	548	1023.5	630	798	451.5	4441	156	401	1800	261
306	106	15771	652	88	129.5	131	134.5	141	94	181	486	2763	133	4318	5004	116.5	133.5	176	151.5	194	132	169	2254.5	100	21809	672.5	79.5	99	131	120	199	127	112.5	140	734.5	1930	27794	599	580.5	703	952	595	1040	851	9441	366	344	1548	435.5
307	262	2041.5	7378	239	233.5	490.5	1182.5	515	338	214	705	1518	341	33750.5	1469.5	10882	661	1341	30561	14805.5	7164	353	6507	150	36940	340	7935	290	314	14238.5	3147	2659	144	986.5	673.5	5549	1549.5	2125	1292	761	2801	1991	1469	721	5722	408	66413.5	2447	7087.5
308	116	170.5	518.5	86	123	137.5	141	145	103	158	637	7302.5	225	1549	1677	321.5	2611	233	761.5	265	524	223	4723	85	136	140	81	230.5	122.5	104	179.5	207	108.5	133	265	1587	4329	369	444	475.5	763	493	455.5	364.5	6513.5	124	148	441.5	140
309	172	211.5	667	109	163.5	169	194	193	163	165.5	226.5	3802.5	251	308.5	3469.5	270	182.5	2093	340	206	275.5	184	556	124	219	4453	193	98.5	1980.5	166	188	222.5	117.5	278	737.5	979	4840	545	548	1000	983	697	858	616	2169	446	435	873.5	296.5
310	243.5	454.5	433	186	261	369	325	247.5	142	274.5	206	10428.5	190.5	1116	841	179	315.5	291	695	310.5	211	285	1310	112.5	1233	182	85	145	249	278	202	120	193	179.5	420	1244	5862	621	4121	601	1328.5	3786	630	577	2809	215.5	300	1134	180
311	139	334.5	611	137.5	181	200.5	563	212	132	240.5	367	191.5	249.5	2533	8815	318.5	645.5	412	5557	430	383	474.5	1993	110	250	1253	78	126	157	1040	180	139	129	184.5	378.5	1214	10699	430	402	594.5	1205	479.5	558.5	439.5	1958	154	239	786	115
312	88.5	179	191	90	117.5	119	158	161	97.5	120.5	179	240	500	2342	2725.5	369	3572	745	4308.5	1548	993.5	527	4170	101	233	219.5	73	535.5	130	462.5	307	164.5	110	193	581	1009	1796	515	662	771	1615.5	1350.5	902	659	2093.5	358.5	366.5	885	166
313	120	2847.5	505	138.5	201	173	200.5	177.5	125	314	156.5	1288.5	180	8338	3590	187	252	263	975	768	367.5	230	1695.5	94	359	140	80.5	115	137	175	252.5	133.5	120	190.5	418	44171	3120.5	476	589	506	3338	742	634.5	485	3272	194	8856	1102	210
314	103	404	234	89.5	133	139.5	170.5	147.5	115	141	137	423	158	1952	925.5	214.5	194	201.5	4920.5	358	434	205	584	89	172	311	76	89	119	2406	202	118	128.5	114	310	15873	1818	419.5	402	485	1606.5	518	462	407.5	1475	191	349.5	998	228.5
315	138	271	461	165	148	140.5	712.5	156	115.5	156	1375	3504.5	327	6185	2369	410	412	383.5	108621	604	407	357	3832	112	448	192	82	115	154	80328.5	212.5	122	126	242	680	1187	2420	562	556	849.5	30481	748	667.5	711	2395.5	421	387	639	191
316	131	603	3206	117	204	151	360	144	121	194	196	196	224	2056	3280	341	245	308	908	325	316	296	6482	97.5	177	748	90	96	133	158.5	216	111	120	4596.5	360	974.5	3108	417	409.5	565	991.5	721	642.5	421	1654	218.5	278	891	157
317	151.5	2589.5	583	177	214.5	196.5	243	175.5	129.5	194	279	8410	202	614	783	182	181	332	756	280	287.5	481	645.5	191.5	378	225	95	113.5	215.5	261	237.5	230	810.5	237	472.5	955	3137	465	457.5	577	980	589	558	472	11492	208	284.5	1730	130.5
318	104.5	385	294	85	145	142	144	137	99	168	319	538	133	434	1236	176	214	194	530	227	178	166	501	101	507.5	2640.5	84	102	133	292	200.5	109.5	121	244	327	882.5	2579	370.5	368	427	973	490	444	403	2532	249	395	670.5	201.5
319	280.5	1293	207.5	177.5	399	266	611	215.5	169	185	275.5	732.5	2839	3455	840	566.5	312	299	2634	405	395	228.5	1128	304	511	145	82.5	92	138	157	203	130.5	113.5	116	1037	1403	1547	706	608.5	1095.5	3736	777	645	988	2363	475.5	605	963	339
320	149	384	276.5	148	219	169	323	207	140	186	316	4076	126	6384.5	212.5	123	133	148	311	176	141	212.5	235	102	18746	162	77	92	129.5	137	193.5	101	110.5	126	458	1913	1093	474	482	635	991	638	558	579	1253.5	272	1026.5	920	150
321	91.5	146.5	195	83	120	135	128	139	107.5	134	198	2340	107	191.5	365	127	126.5	147.5	213	167.5	117.5	172	197.5	80	111.5	146	78.5	98	127.5	109.5	172.5	92	101	104	374.5	807	1677.5	383	415.5	485	740	549	489	474	1911.5	169	197	726	131
322	137	3051	2548	125	201	181	2942	207	134	380.5	309	256	144.5	350	4087	158	184.5	197	290	210	577.5	282	792	114	130.5	407	79.5	130	131	105.5	190.5	304.5	147.5	523.5	582.5	1471	3283	434	556	854	1378	664	885	649	2116	305	303.5	641	183.5
323	234.5	378	296	124	454	190	392	172	159	195.5	219	316.5	142	805	586	139	517	183	609	240.5	255	243	1092	113	285.5	176	96.5	490	145	282	219	123.5	144	196	620	1329	2818	453	1521	658	1102.5	755	823	617	3659.5	663.5	541	1155.5	300
324	126	326	356	109	126.5	134.5	255	179	120	153	301.5	3400.5	818.5	6213	1655	393.5	827.5	533.5	4447	5676.5	3386	566	2179	177	1407	679	120.5	305	205.5	1747.5	432	838	249	387	587	2130	3520	447	584	664	1508	889	1277	764	2530	347	10607	2547	471
325	712.5	763	602	124	391	200	269	165	145	192	223	3416	511	1974.5	1105.5	269	493	229.5	497	255.5	231.5	222.5	732	169	1068	328	83.5	205	153	170.5	202	123	119	179	711	1737	1823.5	551	617.5	908	1045	764	828.5	741.5	2280	500	1990	893	248.5
326	102	522	462.5	106	156	127	292	156	115	153	169.5	433.5	200	5465	11512	535	330	3805	2766	858	708	300	4817	127	2703	3815.5	116	134	991	726	578	375.5	140.5	174	1818.5	2567	8817	994	986	1808	2605	1239	1991.5	1159	5147.5	1582.5	1370	13534	863
327	313	539	206	109	161.5	141	186.5	171	126	134	256	698.5	838	3101.5	1010	270.5	485	281	1472	1738	912	217	1317	273	11224	805	158	212	238	1723.5	2024.5	1224	167	363	1152	2779	2986	907.5	771	1011	2146	1244.5	1570	927	2846	1246	2559	1596	490
328	149.5	306	337	135.5	182	141	245	193	117	183	414	1168.5	163	1276	632.5	280	305.5	228	867	676	503.5	181	811	102	744	199	82	199.5	131	260	234.5	191	123.5	229	582	1419.5	1126	490.5	430	600	957.5	976	611	520.5	1350	200	437	1430	230
329	221	1124	419	149	233	260	433	258	191	303	293.5	1720	263	1323	913	307	218	315	992	724	522	541	665.5	133.5	557	225	132	158	183	662.5	319	262	282	163	820	1107	12359	493.5	425	548.5	1009.5	582	503	510	1674	142	857	942.5	135
330	112	304	534	136	155	171.5	243	188	152	161	1316.5	6053	587	2716	1521	423	257	1623.5	531.5	643	294	257	1204.5	108	839.5	152	82	93	684.5	131	224	135.5	104	144	328.5	1398	5254	473	433	608.5	734	540.5	564	404	3754.5	219	237.5	715	259
331	128	266	645.5	159	163.5	172.5	128	187	123	253.5	204	327	205	848	2295	216.5	178	203	245	242	160	189	484.5	109	368	208.5	81	104.5	130.5	116	199	111.5	126.5	104	434	901	17721.5	438.5	449	638	822	675	541	571	2487	256	282	1029.5	180
332	186	537.5	705	97	198.5	308	209	163	125	166.5	257.5	2395	197	4107.5	1035.5	244.5	280	203	3659	233	235	198	662.5	98.5	1494	202.5	71.5	89	131	470	192	100.5	114	115	726	1187	1702.5	628	577.5	910.5	1660	838	905	684	2312.5	529	390	794	204
333	94	141	157	84	118	120.5	97	117.5	99	107	121	232	130	681	749	171	324	162	1567.5	197	198.5	177	649.5	95.5	250.5	415	72.5	213	126	187	189	150.5	101	144	276	665	1660.5	448	419	423	858	507	514	390.5	1111.5	120.5	280	1008	144
334	275	383	456.5	128	234.5	193	319.5	168.5	145	311.5	323	4231	295.5	2918	3726	606	788	566	1642	432.5	414.5	692	816.5	95	313	168	86	90	139	157	193	101	129	106	361	897.5	9968.5	439	422	636.5	1119.5	530	477	451	3048	172	822	2621.5	243
335	161	847	356	119.5	182	214	743	193	165	242	239	3643	162	7619	635	177	196.5	1084	509	239	210	221	539	93	323	206	81	91	355	123	193	113	118	120	548	1881.5	1837	421	521.5	805.5	977.5	619.5	617	564	1676	403.5	11912.5	568	168.5
336	193	1098	1759	119	2035	174	364	177	150	357.5	407	645.5	179	1585.5	3923	292	433	372.5	848	286	356	310	3727	87	238	777	91	100	121.5	141	192	101	159.5	310	454	3239.5	7208	702.5	647.5	841	1059.5	687	755	697.5	5067	459	408.5	950	235
337	185	391	458	100	215	374	366	146.5	150	410.5	276	2175.5	188	2651	2307	246.5	230	8571	612	254	212	325	1307.5	88	1029	628.5	76	90	1495	120.5	181	101	111	190	379	1522	4158.5	359.5	444	1004	931	528	511.5	424	2765	200	344.5	802	154.5
338	224	300.5	223	171.5	173.5	146	544	154	140	137	175	471	337	1299.5	2576	1513	487	442	1574.5	456	503.5	487.5	1667	103.5	127	298	84.5	105	145	164	206.5	114	122	136	403.5	1011	1373	453.5	443.5	620	1005.5	571	704	461	1760	243	271	853	169.5
339	156	396	359	112	338.5	167	201.5	182	148.5	199	176	1354	372	788	1562	338	5488	313	1632	415	468	519	1075	129	440	270.5	92	11085	152	247	257	152	187	249	590	1150	2426	486	1021	654	1111	703.5	608	647.5	2796	1336	1256.5	5922.5	688
340	80	262	569	96.5	93.5	122	146	120	90	436	776	1196	209.5	652.5	510	247	226	796	1308	319	263	207.5	1351.5	97	122	146	85	86	264.5	221	202	110.5	115	202.5	361	1165.5	2394.5	492	456.5	971	5548	561	579.5	500	2429	293.5	393.5	1115	169.5
341	163	1503.5	474	1278	253	5610.5	449	267.5	191	180	256.5	4652.5	206	9093	3304	719.5	268	438	5831	3482.5	1771	309	4834.5	109	21832.5	1188	137	144.5	213	13823.5	3039	1900	181	2745	407	3307.5	42954	543	469	717	2150.5	892.5	853	544	39646	149	12182	949	569
342	196	21146	251	98	209	181	359	206.5	165	232	646.5	8408.5	171	1453.5	861.5	206	410	288	1846.5	501	368	232	1647	132	591.5	790	91	137.5	145	936	227.5	162	118	254	348	1040.5	3597	421	415.5	491	2158	560.5	610	398.5	1698	154	420	1099	129
343	125.5	726	1949	135	410.5	153.5	149.5	144.5	125.5	185	251	256	259	3340	4085.5	1003	421	252	1118	1073	1091	612.5	3292.5	99.5	548	376	125	104	129	133.5	514	529	117	606	338	3514	8614	436	480	515.5	926	586	717.5	1908.5	5242	205	416	1012	163
344	145	428.5	14285.5	96	184.5	286	215	140	142	174	2386	1243.5	330.5	1448	7696.5	199.5	288.5	863	1675.5	787	481	269.5	8075	131	684	6016	90	150	502	1813.5	478.5	332	167	628.5	437.5	962	19456	439	544	662.5	1177	722.5	793	560	25554.5	315.5	404	1280	153
345	108.5	728.5	234	102	109	207	446	224	147.5	162	258	3344.5	229	2927	3280	402	346	1726	2423	1291	744	316	4221	94	215.5	146	86	106	329.5	189.5	150	116	113	112	468	1174.5	2351	459	477	697.5	1159.5	545.5	566	554.5	3101	312	309.5	635.5	169
346	167.5	983.5	476	123	228.5	206	683	206	169	262	235	1672.5	158.5	689	607	171	190.5	224.5	669	254	186	352	347	108	240	390	79	105	151	153	194	104	322	168	444	868.5	2165	590	507	716	1077	606	588.5	621	1664	269	839	759	263
347	122	220	829.5	151	153.5	185	392	176.5	145	160	332	2180	196.5	550	8791	375	334	568	667	330	270	329	3556	120	299	542	96	180	322	155	202.5	120	136	194	1068.5	1579.5	41415	750.5	974	1487.5	2636	1168	1276.5	1300.5	10570	771	556	984	543.5
348	169	775.5	1108.5	185	249	198	452	280	170	205	676.5	983	234	5665.5	11837	242	417.5	538	3561	3002	1586	340	1386	111	6280.5	9325.5	101	157	244	2545	935	785	149	220	429	1607.5	3639.5	406	480	701	1038	813	702	474	1080.5	196.5	6682	38525	166.5
349	162.5	365	431	100	223	157	1310	159	166	225.5	197	5235.5	176	5572	17434	233	1028	251	461	231	739	374	2388	91	3791	381.5	69	198	123	110	184	205	135	180	640	2267.5	42506	480	580	837	1375	717.5	909.5	712	5021	293	470	590	234
350	198.5	260.5	557.5	525	172	125.5	205	141	139.5	418	478	5169	472	5437	13070.5	1004	446	322	2045	1467	1294	1090.5	2159	157	7017	735.5	212	159.5	178	2057.5	2309	1108	181	1620	975	8117	27840	951	697	1143	2183	1317	1206	2068	2636	1462.5	4811	2173	421
351	94	197	196	136	114	125.5	171	130	98	116	131	1689	221.5	2103	1893	248.5	440	229.5	1365	722	414	190	2454	101.5	263	181	80	92	133	202	317	148	116.5	563	774	1441	2618	668.5	2130	1099	1434	1016	957.5	903	2258	651	606.5	2345	267
352	210	1922	259.5	168	492	340.5	2447	299	210	372	381	13658.5	1224	14640	2339.5	462	814	1269.5	9968	2845	1475	1070.5	4024	202	4139	307	114	214	212	3189	283	200	203	374	415	1122	1894.5	458	484	585	957	548	456	460	1658.5	199	962	1160	143.5
353	365	1318	317	215	382.5	488.5	402	187	135	773	655	800	207	744.5	16725	461	342	276	668.5	255	234	255	5047	95	236	1063.5	111	108.5	139	119.5	200	106	125	179	814	1134	51292	579	752.5	1118	1235.5	709	807	806.5	34960.5	327	434.5	989.5	234
354	164	562	168	113	246	191	182	194.5	196.5	1853.5	218	2704.5	239	2820	757	202.5	799	274.5	968	320	320.5	355	687	110	2043.5	213.5	80	114	156.5	233	201	137	150	307.5	829.5	2600	2639.5	621.5	1122	1169	1814	1353	1384	1093	2904.5	649	553	1065.5	251.5
355	131	196	357	94	169.5	183	145	161	133.5	152	193	242	735	420	2015	132	213	180.5	557	231	142	157	4250.5	286	553	676.5	79	110.5	141	155	200	108	113	5547	623.5	1650.5	11340.5	493	503.5	665	978	608.5	704	608.5	8267.5	214	270	986	174
356	165	1107	330	145.5	244.5	179	581.5	217.5	151.5	233	166	571.5	376	1157	1947	804	7192.5	284	702	347.5	370	311	318	108.5	349.5	2320	122	5311	154	306	195	160	359.5	251	602	1225	1783.5	772	15252	752	1193	747	821	815	1420	510	2150	1456	726
357	215	563.5	434	200	241.5	225.5	991	1322	963	263	240.5	3851.5	250	6128	2674	259.5	419	367	1161	577	615	507	869	142	8914.5	901.5	87	174	160	552.5	505	323	241	224	416	3307	6718.5	431	447	616	971	690.5	887	429	1481	224	11227	6238	263.5
358	93	527	434.5	127	138	278.5	218.5	145	97	161	320	1080	178	2433	4919	428	346	331	809	287	295	219	904	105	638	620	130	121	170	216.5	210	163	116	227.5	802.5	1429.5	6603	607	1144.5	810	1307	755	893	643	1884.5	496	576	1584.5	319.5
359	741.5	570.5	1734	156	289.5	186	283	201.5	157	242	1152	401.5	874.5	655	2373	202	210	201	786	299	281	217	3260	2184	273	946	88	132	145	476	205.5	137	120	2757.5	763	1010	17905.5	498	489	682	1160	635	690	647	12092	207	346	1155	182
360	202	355	277	100.5	246.5	160	576.5	208	179	141.5	157	2887.5	490	2653	2885	348	395.5	378	1614	463	705	296	1242	107	1914	390	81	110	153.5	312	212	494	134	166	1102	1480	7575	619	807	1266.5	1572	984	1121	1012	3697	1189	614	1194	341.5
361	105	245.5	272	184.5	151.5	164	175	158.5	185	150	344	9200.5	188	3282	511	675	242	258	1478	1240	782	224	855.5	100	2822	142	100	97	147.5	344	543	291	110	174	781	2418.5	3085	930	587	937.5	1694	1132.5	1144	630	3156	446	698	799	286
362	171	372	364.5	214.5	652	232	240	186	341	346	427	8758	268	1158	1755.5	289	441	264	614.5	553	643	1475	3804	116.5	1536	1410	103	135	160	184.5	249	152	1145	1531	709	2332	10580	545	3682	837	1093.5	985	794	659	22522	317.5	1444	1479	212
363	159	245	277	267	138	123	147	143	211	122	183	8063.5	750	4634	1401	171	201.5	302	2116	1247	1693	164	1177.5	231	3729	577	77.5	93	139.5	1393	1085	1324	115	248.5	483.5	5988	4311	430	467	529.5	977	702	650	364	5545	172	572	736	177
364	131.5	442	684	116.5	532	151.5	306	157	107	149	222.5	5531	332	914	2789	191	288	333.5	69262.5	265	230	233.5	1098	158.5	697	1681	98	136	180.5	103796	202.5	121.5	157	316	485	1413	5314	522	582	710.5	12293	692	716	577	2878	265	477.5	552	219
365	239	275.5	412	99	368	189	213	206	141	170.5	196.5	2099	447	2039	15258.5	3681	3049	339	41362	877	536.5	267.5	14334	156	397.5	322.5	501	316.5	146	47718	314	210	116	294	618	1524	24497.5	699	694	753	19272	1006.5	727.5	653	15183	275.5	478	734	321
366	120	3316	590	102	200	153.5	229	154	182	253	267	964.5	233.5	975	2977.5	204.5	322	3218.5	643	252	175	1283	4580	102	275	1279.5	85.5	134	159	233	203	185	375	161	682.5	2515	4233	425	584	8409	939	493	448	523	10953	137	303.5	1063	238
367	152	1197	199.5	94.5	121.5	133	166	119	96	140	124	5499	416	4511	6143	479	15950.5	424	5819	2369	1359	430	8210	89.5	548	2020	75.5	5793.5	128	665.5	339	157	122	241.5	769	1041	2730	438	1441	466	1947.5	632.5	463	414.5	2105	118.5	839	1540.5	149
368	156.5	403	827	125	201	166	360.5	200.5	126.5	243	580	1589.5	138.5	1317	1180.5	185	10490.5	215	458	229	210	192	2580	98	989.5	175	83	265	143.5	197.5	205	132.5	115	1334.5	442	1881.5	8250	529.5	1155	603	977.5	587	688	479	1906	204	632.5	1376.5	161
369	127.5	385.5	520	107	191	155.5	259	198	132	146	1113	2848.5	181	8501	1161	230	271.5	284.5	786	690	333	345	1017.5	102	2245	580	95	131	142	295	583.5	219	125	1228.5	389.5	1280	3545	440	563.5	531.5	866.5	1240.5	667.5	474	2136	222	38182	1497	238
370	112.5	295	421	109	171	1310	768	162	122	213	161	313.5	122	564	214	128.5	231.5	162	317	186	143	139	250	88	1390	193	73.5	95	136.5	124.5	211	116	105.5	114.5	834	1908.5	2181	589	739	1275	1514	1039	829	941.5	2561.5	450	371	650.5	249
371	122	228.5	416	146	202	168	336.5	152	128	172	199	502.5	126	999	785	137	159	198.5	473	211	215	160.5	371	111.5	296	244	77	150	147	259	220	160	120	127	712	1671	10076	463	516.5	660.5	1340	793	746	527	2112	258	2046	1095	177
372	195	138.5	292	95.5	119.5	129.5	141	139	136	138	250	612	374	14011	9488	3974.5	456.5	510	5388	3263	1880	317.5	3094	151	21487	1951	3151	194	233	4741	2324	1390	151	1137.5	941.5	3829	36212.5	1996	590	1134.5	2190	1514	1121	880	5935	635	4040	2555	356
373	131	248	356	112	180.5	155.5	255	146	126.5	912	213	2726	172.5	425.5	725	217	406	218	1377	267	216	240	362	126	131	155.5	79	181	137.5	392	205	119	141	100	1061	1186.5	1897	568	774	1030.5	1328	901	1034.5	695	2339	563	952	1094	387
374	156	558	451	228	894	172	605	172	148.5	238	308.5	6561	166.5	188.5	348	117.5	178	155	825	179	168	159	266	107	109.5	171	84	116	140.5	761	194	111.5	128	115	873	994	1546	594	1029	1035	1360	1060	1272	1108	1626	354	409	790	217
375	129	461	325	141	152	182	218.5	194	244	401	283.5	630	425	1657	5071	344	904	591.5	4527	552	1818	1187.5	2916	102	148	257	81.5	122.5	142	315.5	204	351.5	119	358	537	1120	3130	482	519	714	1525.5	678.5	853	773.5	2166	353	397	720	226.5
376	102	228	156	106	102.5	120.5	103	113	79	131	95	476.5	139	733	191	128	137	161	323	193	204	138	246.5	204.5	455.5	143	83.5	90	137	278.5	185.5	177	128	128	649.5	1608	2977	607	609	920	1470	871	1049.5	761	2550	404	595	744	316
377	118	293	310	123	152	165	253	171	120	152	188.5	2843.5	204	2101	1696.5	286.5	65451	1404	852	416.5	357.5	362	16588	102	488	184	81	75734	515	222	263	173	127	10995	519	1591	2751	662	1169	763	1278	771	730.5	826.5	4589.5	230.5	368	1938	315
378	154	7519	577	112	276	261.5	349	582	153	163	352.5	1114	200	4262	2182	211	275	884	2161	1488	881	231	1940	104	2807	1192	94	139	197	581	330	239	126	399	373	3891	2830.5	414	472	584	967.5	567	532	435	2066	184	2582.5	1694	236
379	129	352	327	149.5	172	178	278	175	131	153	185	1923.5	130.5	821	644.5	146	171	179	4205	229	205.5	164	411	92	272	147	78	96.5	138	5879	216	134	130	134	441	999	7999.5	623	508	577	3838	623.5	679.5	508.5	2319.5	180	267	1256.5	159
380	135	458	358	154.5	167	194.5	245	162.5	111	177	268	354.5	146	482	299	146	159	173.5	267	212	148	176	715	98.5	643.5	141	76	86.5	136	125	175.5	101.5	108	133	503	1180	1523	502	510.5	765	1201	720	910.5	485	5070	464	327	1043	473.5
381	129	2206	265	97	179	161.5	278	223	136.5	139.5	284	5472	155.5	1381	1421	165	383	662	1506	458.5	338	214	1268	102	283.5	240	83	107.5	164.5	1526	246.5	181	123.5	650	347	1022	19007.5	417.5	495.5	633.5	1098.5	524	441	746	3284	131	457.5	802	118.5
382	83	303	302	163	113	203.5	141.5	138	105	173	183.5	475.5	140	4868.5	543	148	173.5	388	500	645	406	160.5	441	98	2008.5	335	76	94	138.5	210	467.5	328	106	130	637.5	2681	2428	451.5	553	999	1473	711	764.5	618	2858.5	426	349	853.5	265.5
383	102	464	422	94	147	151	313	168	110.5	150	249	751.5	202.5	2579	4370	804	1369	285	1700	852	730.5	264	5417	105	511	657.5	93	479	148.5	406	325	202	113	216	894	1842.5	3903	577	662	938	1372	854	992.5	999	9860	803	724	1088	425
384	163	582	1885	133	255.5	226	511.5	367.5	132	262	1210	26519	211	3080.5	12320	318	454	272	1329	386	775.5	316.5	6058	106	622.5	7064.5	87	165	138.5	277	235	693.5	133	4528	337	957.5	39807	510	448	552.5	864	554.5	537.5	548	13621	180.5	1870.5	1245.5	210.5
385	115.5	21261	551.5	85	154.5	147	196	152	148.5	130	565.5	3677.5	139	3234	3468.5	188.5	165	199	411.5	245	216	141	6817	92	4875.5	420	84	82.5	133.5	153	213.5	134.5	107	1101	399	4115.5	26025	525.5	500	647.5	960	642	746	461	51326	200	469	1512	154
386	153	591	2548	128.5	172	189.5	310.5	171	147	179.5	1614	7724	473	2710	11993	303	361.5	548	1421	2869	1634	344.5	16604	366	1743	1554	121	162	185	527	2252	1199	176	637	536	1468.5	12237	564.5	559	830	1555	1066.5	965	765	23889	383.5	509	1413	348
387	215	1503	476	207	396	277.5	1762.5	263	210	330	323	5613	172	1760	500.5	943.5	585.5	331.5	2170	786	486	282	717	114	587	201	400	563	147	1130	339	203	155	143	417.5	1134	1387	581	490.5	605.5	1066	689.5	615.5	523	1367.5	237	336.5	1072.5	165
388	123.5	198	465	94	147	230	398	159.5	199	149.5	301.5	161	118.5	332.5	611	129.5	143	694	313	183	148	152.5	418.5	94	218.5	182.5	72	94	431	113	187	110	114	169.5	382.5	1015	1546	429.5	453.5	681	973.5	578	669.5	507	1459	163	196	970	124
389	141.5	570	1749	280	205	212	1631	306.5	136	591	676.5	1297	549	2607	7200	384	356	409	779	314	309	369	1714.5	89	143	1130	73	97.5	119	105.5	182	109	113	180	469	876	5139	481	415	634	827	579	569	483	2282	327	477.5	815	232.5
390	304	9884	768	406.5	193	452.5	925.5	5926	216	219	596	19152	780.5	45714.5	3327	1464	680	2573.5	18009	8570	4207	667.5	6995	155.5	20934	730	170	170	205	2399	1346.5	924	205.5	619	524	636	2363	466.5	554	576	706	716.5	570	518	967	330	668.5	708.5	170
391	171	1141	192	104	357.5	203	215.5	156.5	132	207	212.5	3609.5	123.5	2632	430	120	2073	414	253	186.5	164	175	392.5	158	4701	439	82	7625	188	180.5	187	113.5	125	137	874	2513	3723.5	499	1043	1071	1226.5	806	891	738	3013	483.5	6831	1412	255
392	196.5	460.5	434	101	289	255	954.5	293	117	232	212	1310	195	4330	343	175	278	256.5	1750	795.5	440	277.5	686.5	110	1025.5	157	95	152	159	766.5	463	280	232.5	221	374	4799	1225	457	414	483	2438	788	664	431.5	1153	188	794	2275	161
393	159	369	253.5	104	261	166	250	186	148	194	188	169.5	377.5	717	787	264.5	398	1932	1248.5	384.5	222.5	240.5	549.5	128.5	242	522.5	86	100.5	1425	234.5	193	116	130	180	568	1391	1876	612	550	753	1131.5	663	766	596	1815	286	329	709	178
394	114	225	11205	186	262	216	172	141	103	144	4735.5	20666.5	112	403.5	564	138	135	157	469	172	211	120.5	271	87	106	261	267	87	124	135.5	199	311.5	105	118	339	1031	3260.5	719	421	435	1034	612	668	405.5	1258	143.5	305	1119	157
395	213	19674	251	105.5	621	291	326	171	133	244	160.5	1026.5	253	2731.5	3457.5	183	230	216.5	1376	221.5	189	189	10569	123.5	2656	352	86.5	116	140	217.5	192	110	117	124.5	512	1792.5	42908	509	932.5	886	1536	831	739	549	83657	383	2005	759	223
396	131	527	658	193	178	359	308	204.5	138	197	348	172	132	269	403	142.5	164.5	164	516	850	700.5	210	305	111	177	148.5	92	166.5	144	137	205	115	212.5	112.5	468	2005.5	1287	531	569	821	1927	2953.5	2571	569.5	1669	261	437	1156	203
397	129	231	321	126	134	171.5	179.5	144	100	437	176	6367.5	131	766.5	357	869.5	166.5	175.5	954	363	272	403.5	520.5	95	346	198	182.5	104	129.5	420	233	155.5	562.5	193	508.5	864.5	1833	583.5	517.5	658	1188	706	659	630.5	1353	246	374	1119	172
398	198	463	1553	617	307	216	878.5	184	644	268	1955.5	7862	244	1319	1018	664	609	378	1947	267.5	337.5	4811	1690	132	649	169	110	520.5	149	192	175	115	118	425	829.5	1389.5	4957	759	705	809.5	1436	757.5	879	953	23211.5	353	599.5	785	368
399	114	341.5	204	94	168	147	245	132	97.5	167	189	566.5	114	956.5	247	114	125	169	12063	162	146	134.5	211.5	116	1185	161.5	80	96	145	38414	193	122.5	121	130	765	1558	2326	551.5	661	784	3143	898.5	778	786	1362.5	371	429	1169.5	222.5
400	136.5	653	290	120.5	309.5	178.5	190	179	129.5	158	367	4232	162.5	2176	546	341	387.5	213	348	357	271.5	237	1702.5	104	1994	201	81	99.5	127	117	207	138.5	112	572	524.5	2146	2565	593	676	826.5	1277	846	1018	796	3647	767	818	1557.5	355
401	117	1744.5	1073.5	117	152	151.5	285.5	151	106.5	163	196	477	131.5	526	1476	141	157.5	173	721	342	304	132	3595.5	100	490.5	393	79	89	136	219.5	220.5	308	115	160	599	1708	5212	558	553	707	1517	907	792.5	615	9044	309	342.5	1623.5	207.5
402	90	184	194	85.5	115.5	144	166	138	103	127	122	270.5	148	1754	2228	156	232	191	405	292.5	293	599	486	89.5	1068	899	75	91	133	120	196	102	111	155.5	626	1397	3482	512	575	857	1189	906	1606	735	2203.5	492	768.5	741	302
403	364	12005	1233.5	185	259	252.5	895	277	190	590	636	4975.5	9893	2772.5	1881.5	276	377	375	1384	677	371.5	499	1751.5	156.5	787.5	294	83	126	161	243	146	116	173	178	749	1228	9815	423	400	498.5	494	420	352	300	3920	24952	147	621.5	132.5
404	98.5	441.5	347.5	87	144	152	173	178.5	106.5	123	183	5325	260	1740	6030.5	369.5	253	674	74295	289	283.5	332	1005	96	109.5	220	88.5	92.5	138.5	67731	183	89	143	115	537	1431.5	14030.5	604	508.5	760.5	7485.5	683.5	711.5	604	2521	261	299	710	166.5
405	124	273.5	272	86.5	134	149	434	178	103.5	157	224	550.5	121	1606	305	113	160	204	812.5	377	516.5	146	324	85	346	230	75	105	152	972	229	169	110.5	118	315.5	710	982	372.5	374	467.5	875	527	536	376.5	1066	149	193.5	971	119
406	108	160	513	84.5	139	138	216	131.5	107	130.5	129	505.5	196	1299	4091	888	253	294	866.5	239.5	545	238.5	1637	90	166	390	74	94	148	164	189	125.5	107	148	381.5	1146	6040	436	418	458.5	848	510	534	385	1634	382	441	896.5	318
407	176.5	1221	900	120	203	276	785.5	286	206	200	540.5	3873.5	184	9613	801	197	248.5	409	3758	1854	1043	1866.5	1445	93	18148	419	86.5	99	154	3873	465	460	132	543.5	358	13643.5	1882	464	409	504	835	458.5	483	479	1159.5	157	1445	1889	157
408	113	787	951.5	340	132.5	151.5	223	152.5	147.5	132	503	771	131	784.5	1237	222	162.5	276	445	235	199	199.5	730	92	299	230.5	88.5	99	131	150	209.5	127	120	137	369	2070	2636.5	576	489	530.5	1033	574	641	478	2692.5	192	453	1454	201
409	181	1477.5	1288	115.5	482	1036.5	543	224.5	230	166	340	7116.5	150	555.5	1141	602	254	476	308.5	233.5	191	162.5	716	94.5	231.5	267	89	114	148	113.5	177	111	112	131	807	1043.5	1977	680	589	902	1183	705	864	702	1780	401	381	1136	242.5
410	94	138.5	131	86	125	115.5	159.5	229.5	93.5	135	147	1038.5	146.5	779	387	198	212	196	2567	342	206	172	450	87.5	108	150	80	90	126	545	191	98	101	111	555	1301.5	2467	579	600.5	786.5	1297	657	735	679.5	1468	414	545	701.5	246.5
411	159.5	361	5636	94	165	232.5	160	132	109	155.5	2647	8560	261	10602	9647	248.5	1627	282	709.5	269	254	1411	5941	109	4950.5	1259.5	82	236	151	182	194.5	123	137	1737	1020	2500	23452	594	736	1273	1354	944	924	936	15946	656	3999.5	1159	389
412	140	906	520	116	186.5	179	262	182	134	231	331	1392	192	553	4844	522.5	325	254.5	346	242	197	219	1270.5	100	140	363.5	89	99	142	111	183	102	120.5	129	805.5	5404	19788.5	1451.5	853	971	1436.5	847	949	812	4779	296	490	1259	304
413	204	2247	705	128.5	291	297	304	185	198	394	267	621	408	11345.5	2380.5	7939.5	927	527.5	3296	645	699.5	658.5	2969	106	6889	163	1156	174.5	129	386	203	115	137.5	147	447	1862	1650	1051	485.5	548	1119	630.5	1009.5	516	2188	294	2069.5	873.5	491
414	111	209.5	258.5	103	147	149	248	156	216	2211	184.5	213	133	646	4921	155.5	160	180	400.5	220	1120	156	3756	90	145	250	77	95.5	132	139	193	1567	125	166	410	1143	16266	537.5	432	526	944	549.5	531	536	9923.5	121	185	1108	135
415	103	206	303	75	100	144	129	135	184	218	115.5	912	242	2289	22708	273.5	223	197	1262.5	283	973	218	1177	91.5	589.5	5658	81	104.5	137.5	169	197	621	123.5	140	507.5	1584.5	18031	496.5	451.5	682	1222.5	614	780	549	3105	361	518	615	214.5
416	244	1132.5	301.5	140	1077	134.5	238	344	1289	276	213	348.5	170	22777	1750	253	337	277	711	300	606.5	1044	1373	91	29824	434	83	96	139	142	195.5	288.5	292	123	563	2592.5	2180.5	472	526.5	690	1080	757.5	717	799	1888	604	738	1070.5	370.5
417	137	767	350	124	166	1747	331	160	124	157	610	732	504	5016	855	326	5003	5424	1646	722.5	558	210.5	2058	113	8776	390	111	504.5	6527	519.5	339	234.5	127	371	395	1353	1610	646.5	816	1114	855.5	615	539	419.5	1852	478	3471.5	1129	226
418	147	136.5	299	109.5	125	174	129.5	134.5	219.5	139	122	285.5	174	642.5	382.5	491.5	573	218	1376	301	246.5	215.5	730	94	187.5	163	84	116	123	232	198.5	121.5	112.5	141	566	1003	2410.5	598	587	909.5	1089	738	759	623	2495	445	742	1071	836
419	78	262	279	84	94	127	182	124	77	110	238.5	180.5	289	1934	6790	1463.5	435	400	4161.5	414	657	289	16690	116	328	325	281	95.5	145	1785.5	212	274.5	126.5	1582	396.5	929	5134	457	431	529	927	587	526	437	24727.5	759.5	653	920.5	381
420	298	11590	1176.5	826.5	503	330	614	282	451	1209	1354	5999	1049.5	3182	7311	2011	935	331	3355.5	750	982.5	550	2195	178	419	194	263	115	154	171	248.5	112.5	123.5	587	1269	2695	21730	986	707.5	913.5	1562.5	1177	1054	784	3144	1270	725	18565.5	796.5
421	111	375.5	1087.5	88	334	174.5	180	145	131	220.5	476	5935.5	302	3951	4768	1819	722	390	1487.5	696	622.5	330	6735	96	352	563	114	97	140	140	209	125	106.5	463	392	1254	2388	511	453.5	596.5	942	605.5	527	456	3148	282.5	379	1245	302
422	78	275	238	92	150.5	118.5	172.5	117	98	219	130.5	6372	183.5	1551	947	611	207.5	213.5	606.5	453.5	815	2016.5	591	87	133.5	122	80.5	91.5	128	103	193	239	107	90	348	939.5	2075	476	407	494.5	771	525	648.5	557	1647.5	223	397	747	423
423	110	287	293	81	131.5	159	134	127	96	110	132	283	144	1881	606.5	143	228.5	898	524.5	228	278	236	468	91	1159.5	251.5	84	86	367	149	192.5	111	167	142.5	578	1480	3064	475	640	901	1138.5	754.5	877	637	3605	336	535	691	209
424	126.5	4338	333.5	132	142	188.5	192	129.5	118	136.5	225.5	1055	217	2809	4233	2365	1062	728	1171.5	325	789.5	620	10210	107	1316	387.5	667	107.5	172	268.5	204	121.5	217	485.5	576.5	1648	17159	970	556	900.5	1654.5	725	859	771	45365.5	484	548.5	841	290
425	139	206.5	668	122	195	161	176	169	164	205	158	1206	251	981	5659	385.5	11684	528	933.5	550.5	546	322	1991	111	153	259.5	91	1945	149.5	160	176.5	144.5	126	156	522	1209	4992	518	925.5	891	1391	747	967	688	3199	597	597	825.5	278
426	258	801.5	502	176	384	267	521.5	215	193	429.5	297	395	3670	3623.5	4131	1746	622	8509	3378	2513	1768	428	5950	2383	1018	2586	317	120.5	9322.5	402	381	1424	135	2665.5	807	1469	3685.5	681	486	1070.5	1192.5	766.5	664	523	4280.5	274	1731	1149	613
427	96	257	400.5	193	157.5	130	218	138	90.5	144	471	2478	295	2263	6323	8809	316	448	2046	706	975.5	256.5	5696	121	2302	2560	9410.5	150.5	188	2972	631	615	132	320	329	954	24302.5	1173.5	359	563	1358	505	559	386.5	54646	235.5	874.5	2918	204
428	140	844	1473	114.5	197	169.5	359.5	166.5	117	237.5	326	4822	789	19460	17052	1145.5	2494	1022	11093	5797.5	4898	8501	16076.5	127	4814	3419.5	101	331	199.5	659	686.5	1028	153	534.5	370	1363	22235	450	443	524.5	1049.5	658	644	2521	40014	267	12316	2428	369.5
429	107	525	874	111	113	129	173	142	104	155	181	3752.5	177	2032	3278	279	621	422	1381	653.5	317	202	5906.5	109	2102	727	104	946	212	1445	585.5	167	131.5	10963	319	1516	20673	413.5	573.5	539	1676	285	554.5	473	7164	107	245.5	2444.5	156
430	160	658	124	157	125.5	195	154	142	99	118.5	136	2617.5	157	8502	331	241.5	207	9857.5	631.5	310	223	570.5	337.5	88	9773	166	77.5	86	144	228	253	94	180	106	408	2459	1448	458	458	1614.5	1008	655	560	521.5	1734	278	406	715.5	189.5
431	179	689	900	260	211	182	270.5	215	170	236	671	689.5	825.5	1842	1989	352	261	185	466	237.5	1144	195	666	242.5	2289.5	1926	417.5	117	124	159.5	208	1561.5	138	152	424	2330	2806	566	464	475	1021	535	591	445.5	2406	156	660	728	161
432	129	238	404	100	144	147.5	163	196	114.5	132	826	4139	135	563	2480	130	222.5	179	243.5	219	196	139	2347.5	118.5	680	555	82.5	108	134	176	237	138.5	120	1212.5	389	1090	7130	418	642	580	1029	631	625	474	9711	230.5	810	879	164.5
433	106.5	139	312.5	82	111.5	129	124.5	128	103	135	161	306	135	419.5	584	126	168.5	159.5	357	181.5	161	139	325.5	88.5	154	297	73	87	127.5	158	193.5	112	109.5	103	287	946	4037	367	410	949	910.5	475.5	493	386.5	2051	143	191.5	573	113
434	90	343	293.5	85	94	122	131	128	95	133.5	406	1544.5	714	6177.5	8513	1058	1509.5	400.5	2818	1053	546	525	10130.5	89	126.5	590	86	92	130	176.5	201	102.5	115	439	338	1368	4495	714.5	476	538	1145.5	703	528.5	498.5	3069	260	1838.5	1241	202
435	159	263.5	245.5	116.5	189	148	239.5	157	121	913.5	189	2660.5	126	443	392	155	163	183	699	213	164.5	302	462.5	104	526.5	176	81	93	141	660.5	211	105	449.5	133	344.5	1391	1665.5	487.5	449	595	966	579	483	561.5	2150.5	184	323	1163.5	170
436	110	274	265.5	92.5	167	134.5	139	154	121	150	210	447	116	664	273.5	119	143	158	267	183.5	146	137	209.5	98.5	274.5	134.5	83	91	128.5	149	189	105	137	105.5	402	842	1705	459.5	455	505	814	591	609	423	1134	202	250	853	164
437	113.5	172	949.5	113	538	182	158	158	125	158	627	870	165.5	649	7655.5	146	226	325	279	197	167	182	4367	116.5	163	14511	77	145.5	173.5	161	200.5	113	137.5	3229	577	8308	13637.5	753	617.5	830	1097.5	840.5	1009	652	6477.5	414	335	1339	253.5
438	169	379.5	656	207	144.5	187	209	174	290	139.5	311	2872	218.5	2932	1043	372	522	1006	4462	604.5	3299.5	446.5	1961.5	97	1191	151.5	85.5	233	195.5	1837.5	375	2844	223	966	516	1586	4892	559.5	569	817	1382	754	715.5	676	3206.5	373	701	579	268
439	94	219	182	81	106	121.5	149	136	90	106	229.5	4430.5	360	690	7108	309	285	253	897	245	284.5	217	1633	119	282	1953	83.5	105	140	162.5	177	123	119	342.5	1137	1644	28483	969	733	1212	1366	928.5	1071	917	3327	601	635	2230	316
440	116.5	265	221	115	108	135	146	132.5	90.5	132	238	850	138.5	965.5	3105	373	245	205	413	307	278	184	3099	93	711	219	151	116	133	180.5	266.5	167	111	108	431	1033.5	6124	552.5	437	635	856.5	687	629	512	5668	142	252	765.5	122.5
441	151	450	334.5	194	207	201	223.5	157	123.5	378	418	905.5	196	3224.5	3404	661	328	398.5	1806.5	711	1132	278	1355	84.5	231	183	86.5	79	122	129.5	195	133	107	103	347	818	9222	449	410	468	852.5	580.5	539	395	3573	209	246.5	728	181.5
[truncated: 70 more columns]
